# Supplementary material for: Identification and analysis of splicing quantitative trait loci across multiple tissues in the human genome
Source: Nat Commun. 2021 Feb 1;12:727. doi: 10.1038/s41467-020-20578-2 (PMC7851174; doi:10.1038/s41467-020-20578-2)
Supplement: Supplementary file 3 — Supplementary Data 1 [file 41467_2020_20578_MOESM3_ESM.xlsx]

## Sheet: Supplementary Data 1
Variant ID	g1 (splicing)	g2 (expression)	t1 (splicing)	t2 (expression)	Histone mark	Histone mark tissue
10_103340056_G_A_b37	ENSG00000166169	ENSG00000166171	Stomach	Thyroid	H3K36me3	Stomach
10_103340056_G_A_b37	ENSG00000166169	ENSG00000166171	Esophagus - Muscularis	Thyroid	H3K36me3	Esophagus - Muscularis
10_103340056_G_A_b37	ENSG00000166169	ENSG00000166171	Artery - Tibial	Thyroid	H3K36me3	Artery - Tibial
10_106028157_G_T_b37	ENSG00000065621	ENSG00000148834	Lung	Small Intestine - Terminal Ileum	H3K4me1	Lung
10_12202708_CAA_C_b37	ENSG00000165609	ENSG00000065665	Spleen	Lung	H3K36me3	Spleen
10_12206193_G_T_b37	ENSG00000165609	ENSG00000065665	Spleen	Colon - Transverse	H3K36me3	Spleen
10_12207508_A_G_b37	ENSG00000165609	ENSG00000065665	Spleen	Artery - Tibial	H3K36me3	Spleen
10_12207887_A_T_b37	ENSG00000165609	ENSG00000065665	Spleen	Colon - Transverse	H3K36me3	Spleen
10_12208307_G_A_b37	ENSG00000165609	ENSG00000065665	Spleen	Colon - Transverse	H3K36me3	Spleen
10_12209399_C_G_b37	ENSG00000165609	ENSG00000065665	Spleen	Colon - Transverse	H3K36me3	Spleen
10_12209752_T_C_b37	ENSG00000165609	ENSG00000065665	Spleen	Colon - Transverse	H3K36me3	Spleen
10_12209936_GT_G_b37	ENSG00000165609	ENSG00000065665	Spleen	Colon - Transverse	H3K36me3	Spleen
10_12210404_G_A_b37	ENSG00000165609	ENSG00000065665	Spleen	Colon - Transverse	H3K36me3	Spleen
10_12211590_T_C_b37	ENSG00000165609	ENSG00000065665	Spleen	Colon - Transverse	H3K36me3	Spleen
10_12211761_A_T_b37	ENSG00000165609	ENSG00000065665	Spleen	Colon - Transverse	H3K36me3	Spleen
10_13650629_G_A_b37	ENSG00000165630	ENSG00000239665	Colon - Transverse	Stomach	H3K36me3	Stomach
10_13650629_G_A_b37	ENSG00000165630	ENSG00000239665	Esophagus - Muscularis	Pancreas	H3K27ac	Pancreas
10_13650629_G_A_b37	ENSG00000165630	ENSG00000239665	Colon - Transverse	Pancreas	H3K27ac	Pancreas
10_13653490_C_A_b37	ENSG00000165630	ENSG00000239665	Esophagus - Muscularis	Artery - Aorta	H3K36me3	Esophagus - Muscularis
10_13656861_G_A_b37	ENSG00000165630	ENSG00000239665	Esophagus - Muscularis	Stomach	H3K4me1	Esophagus - Muscularis
10_13656861_G_A_b37	ENSG00000165630	ENSG00000239665	Esophagus - Muscularis	Stomach	H3K27ac	Esophagus - Muscularis
10_13658335_G_A_b37	ENSG00000165630	ENSG00000239665	Colon - Transverse	Stomach	H3K36me3	Stomach
10_13658335_G_A_b37	ENSG00000165630	ENSG00000239665	Colon - Transverse	Lung	H3K36me3	Lung
10_13658335_G_A_b37	ENSG00000165630	ENSG00000239665	Colon - Transverse	Artery - Tibial	H3K36me3	Artery - Tibial
10_13670931_C_G_b37	ENSG00000165630	ENSG00000239665	Esophagus - Muscularis	Stomach	H3K27ac	Esophagus - Muscularis
10_13671571_C_A_b37	ENSG00000165630	ENSG00000239665	Esophagus - Muscularis	Stomach	H3K27ac	Esophagus - Muscularis
10_13671571_C_A_b37	ENSG00000165630	ENSG00000239665	Esophagus - Muscularis	Artery - Tibial	H3K4me1	Esophagus - Muscularis
10_13684042_C_CTA_b37	ENSG00000239665	ENSG00000151474	Lung	Muscle - Skeletal	H3K9me3	Lung
10_13688571_T_C_b37	ENSG00000239665	ENSG00000151474	Esophagus - Muscularis	Muscle - Skeletal	H3K36me3	Esophagus - Muscularis
10_13692681_G_C_b37	ENSG00000239665	ENSG00000151474	Esophagus - Muscularis	Muscle - Skeletal	H3K36me3	Esophagus - Muscularis
10_13692681_G_C_b37	ENSG00000239665	ENSG00000151474	Colon - Sigmoid	Muscle - Skeletal	H3K36me3	Colon - Sigmoid
10_13695069_C_T_b37	ENSG00000239665	ENSG00000151474	Stomach	Muscle - Skeletal	H3K36me3	Stomach
10_13695069_C_T_b37	ENSG00000239665	ENSG00000151474	Esophagus - Muscularis	Muscle - Skeletal	H3K36me3	Esophagus - Muscularis
10_75877239_C_G_b37	ENSG00000035403	ENSG00000185009	Artery - Tibial	Colon - Transverse	H3K36me3	Artery - Tibial
10_75912631_T_C_b37	ENSG00000185009	ENSG00000156110	Pancreas	Lung	H3K27ac	Pancreas
10_75912631_T_C_b37	ENSG00000185009	ENSG00000156110	Pancreas	Artery - Aorta	H3K27ac	Pancreas
10_75912827_A_G_b37	ENSG00000185009	ENSG00000156110	Pancreas	Lung	H3K27ac	Pancreas
10_75912827_A_G_b37	ENSG00000185009	ENSG00000156110	Pancreas	Artery - Aorta	H3K27ac	Pancreas
10_99208506_C_G_b37	ENSG00000171307	ENSG00000171311	Lung	Muscle - Skeletal	H3K27ac	Lung
1_110210795_G_A_b37	ENSG00000213366	ENSG00000168765	Esophagus - Muscularis	Nerve - Tibial	H3K4me1	Esophagus - Muscularis
1_110212293_C_A_b37	ENSG00000213366	ENSG00000168765	Colon - Transverse	Stomach	H3K27ac	Colon - Transverse
1_110212293_C_A_b37	ENSG00000213366	ENSG00000168765	Colon - Transverse	Pancreas	H3K27ac	Colon - Transverse
1_110212293_C_A_b37	ENSG00000213366	ENSG00000168765	Colon - Transverse	Artery - Aorta	H3K27ac	Colon - Transverse
11_118957246_T_C_b37	ENSG00000160695	ENSG00000256269	Spleen	Colon - Sigmoid	H3K4me1	Spleen
11_118992177_T_C_b37	ENSG00000172375	ENSG00000172273	Esophagus - Muscularis	Thyroid	H3K4me3	Esophagus - Muscularis
11_118992177_T_C_b37	ENSG00000172375	ENSG00000172273	Esophagus - Muscularis	Thyroid	H3K27ac	Esophagus - Muscularis
11_118992919_A_C_b37	ENSG00000172375	ENSG00000172273	Esophagus - Muscularis	Lung	H3K27ac	Esophagus - Muscularis
11_118992919_A_C_b37	ENSG00000172375	ENSG00000172273	Esophagus - Muscularis	Pancreas	H3K27ac	Esophagus - Muscularis
11_118992919_A_C_b37	ENSG00000172375	ENSG00000172273	Esophagus - Muscularis	Artery - Aorta	H3K27ac	Esophagus - Muscularis
11_118992919_A_C_b37	ENSG00000172375	ENSG00000172273	Esophagus - Muscularis	Thyroid	H3K4me1	Esophagus - Muscularis
11_118992919_A_C_b37	ENSG00000172375	ENSG00000172273	Esophagus - Muscularis	Thyroid	H3K27ac	Esophagus - Muscularis
11_118993549_T_C_b37	ENSG00000172375	ENSG00000172273	Esophagus - Muscularis	Lung	H3K4me3	Esophagus - Muscularis
11_118993549_T_C_b37	ENSG00000172375	ENSG00000172273	Esophagus - Muscularis	Pancreas	H3K4me3	Esophagus - Muscularis
11_118993549_T_C_b37	ENSG00000172375	ENSG00000172273	Esophagus - Muscularis	Colon - Transverse	H3K4me3	Esophagus - Muscularis
11_118993549_T_C_b37	ENSG00000172375	ENSG00000172273	Esophagus - Muscularis	Thyroid	H3K4me3	Esophagus - Muscularis
11_14519851_C_A_b37	ENSG00000129084	ENSG00000129083	Esophagus - Muscularis	Thyroid	H3K4me1	Esophagus - Muscularis
11_18547332_G_A_b37	ENSG00000151116	ENSG00000074319	Small Intestine - Terminal Ileum	Muscle - Skeletal	H3K4me1	Muscle - Skeletal
11_18547332_G_A_b37	ENSG00000151116	ENSG00000074319	Small Intestine - Terminal Ileum	Esophagus - Muscularis	H3K4me1	Esophagus - Muscularis
11_18547332_G_A_b37	ENSG00000151116	ENSG00000074319	Small Intestine - Terminal Ileum	Colon - Transverse	H3K4me1	Colon - Transverse
1_11861855_A_G_b37	ENSG00000011021	ENSG00000177000	Thyroid	Muscle - Skeletal	H3K27ac	Muscle - Skeletal
11_47203068_T_C_b37	ENSG00000165912	ENSG00000149182	Muscle - Skeletal	Esophagus - Mucosa	H3K4me1	Muscle - Skeletal
11_47203068_T_C_b37	ENSG00000165912	ENSG00000149182	Muscle - Skeletal	Esophagus - Mucosa	H3K27ac	Muscle - Skeletal
11_47203245_C_T_b37	ENSG00000165912	ENSG00000149182	Muscle - Skeletal	Esophagus - Mucosa	H3K4me1	Muscle - Skeletal
11_47203245_C_T_b37	ENSG00000165912	ENSG00000149182	Muscle - Skeletal	Esophagus - Mucosa	H3K27ac	Muscle - Skeletal
11_47265194_G_C_b37	ENSG00000025434	ENSG00000134575	Esophagus - Muscularis	Thyroid	H3K36me3	Esophagus - Muscularis
11_47265745_C_A_b37	ENSG00000025434	ENSG00000134575	Esophagus - Muscularis	Esophagus - Mucosa	H3K27ac	Esophagus - Mucosa
11_47266808_T_G_b37	ENSG00000025434	ENSG00000134575	Esophagus - Muscularis	Spleen	H3K27ac	Spleen
11_47266808_T_G_b37	ENSG00000025434	ENSG00000134575	Esophagus - Muscularis	Thyroid	H3K36me3	Esophagus - Muscularis
11_47269159_T_C_b37	ENSG00000025434	ENSG00000134575	Esophagus - Muscularis	Spleen	H3K4me3	Spleen
11_47269159_T_C_b37	ENSG00000025434	ENSG00000134575	Esophagus - Muscularis	Spleen	H3K36me3	Spleen
11_47269936_C_T_b37	ENSG00000025434	ENSG00000134575	Esophagus - Muscularis	Muscle - Skeletal	H3K4me1	Esophagus - Muscularis
11_47269936_C_T_b37	ENSG00000025434	ENSG00000134575	Esophagus - Muscularis	Thyroid	H3K4me1	Esophagus - Muscularis
11_47290759_A_C_b37	ENSG00000025434	ENSG00000110514	Lung	Thyroid	H3K4me1	Lung
11_47290759_A_C_b37	ENSG00000025434	ENSG00000110514	Esophagus - Muscularis	Thyroid	H3K4me1	Esophagus - Muscularis
1_150482738_G_A_b37	ENSG00000143369	ENSG00000143374	Esophagus - Mucosa	Muscle - Skeletal	H3K4me3	Esophagus - Mucosa
1_150482738_G_A_b37	ENSG00000143369	ENSG00000143374	Esophagus - Mucosa	Muscle - Skeletal	H3K27ac	Esophagus - Mucosa
1_150482738_G_A_b37	ENSG00000143369	ENSG00000143374	Esophagus - Mucosa	Colon - Transverse	H3K4me3	Esophagus - Mucosa
1_150482738_G_A_b37	ENSG00000143369	ENSG00000143374	Esophagus - Mucosa	Colon - Transverse	H3K27ac	Esophagus - Mucosa
1_151379250_G_A_b37	ENSG00000159377	ENSG00000143442	Stomach	Nerve - Tibial	H3K27ac	Nerve - Tibial
1_151379250_G_A_b37	ENSG00000159377	ENSG00000143442	Esophagus - Muscularis	Nerve - Tibial	H3K27ac	Nerve - Tibial
1_153587256_A_T_b37	ENSG00000189171	ENSG00000188643	Colon - Transverse	Muscle - Skeletal	H3K27ac	Colon - Transverse
1_153587256_A_T_b37	ENSG00000189171	ENSG00000188643	Colon - Transverse	Pancreas	H3K27ac	Colon - Transverse
1_153587256_A_T_b37	ENSG00000189171	ENSG00000189334	Colon - Transverse	Pancreas	H3K27ac	Colon - Transverse
1_153587308_C_T_b37	ENSG00000189334	ENSG00000188643	Lung	Pancreas	H3K27ac	Lung
1_153587308_C_T_b37	ENSG00000189171	ENSG00000188643	Lung	Muscle - Skeletal	H3K4me1	Lung
1_153587308_C_T_b37	ENSG00000189171	ENSG00000188643	Lung	Muscle - Skeletal	H3K27ac	Lung
1_153587308_C_T_b37	ENSG00000189171	ENSG00000188643	Lung	Pancreas	H3K27ac	Lung
1_153587308_C_T_b37	ENSG00000189171	ENSG00000188643	Lung	Esophagus - Muscularis	H3K4me1	Lung
1_153587308_C_T_b37	ENSG00000189171	ENSG00000188643	Lung	Esophagus - Muscularis	H3K27ac	Lung
1_153588340_C_T_b37	ENSG00000189334	ENSG00000188643	Lung	Pancreas	H3K4me3	Lung
1_153588340_C_T_b37	ENSG00000189171	ENSG00000188643	Lung	Muscle - Skeletal	H3K4me3	Lung
1_153588340_C_T_b37	ENSG00000189171	ENSG00000188643	Lung	Muscle - Skeletal	H3K27ac	Lung
1_153588340_C_T_b37	ENSG00000189171	ENSG00000188643	Lung	Pancreas	H3K4me3	Lung
1_153588340_C_T_b37	ENSG00000189171	ENSG00000188643	Lung	Nerve - Tibial	H3K4me3	Lung
1_153588340_C_T_b37	ENSG00000189171	ENSG00000188643	Lung	Esophagus - Muscularis	H3K4me3	Lung
1_153588340_C_T_b37	ENSG00000189171	ENSG00000188643	Lung	Esophagus - Muscularis	H3K27ac	Lung
1_153589589_G_C_b37	ENSG00000189171	ENSG00000188643	Lung	Muscle - Skeletal	H3K4me1	Lung
1_153589589_G_C_b37	ENSG00000189171	ENSG00000188643	Lung	Muscle - Skeletal	H3K27ac	Lung
1_153589589_G_C_b37	ENSG00000189171	ENSG00000188643	Lung	Esophagus - Muscularis	H3K27ac	Lung
1_153602435_G_T_b37	ENSG00000189171	ENSG00000160679	Colon - Transverse	Muscle - Skeletal	H3K4me3	Muscle - Skeletal
1_153602435_G_T_b37	ENSG00000189171	ENSG00000160679	Colon - Transverse	Muscle - Skeletal	H3K27ac	Muscle - Skeletal
1_153602435_G_T_b37	ENSG00000189171	ENSG00000160679	Colon - Transverse	Nerve - Tibial	H3K27ac	Nerve - Tibial
1_153602435_G_T_b37	ENSG00000189171	ENSG00000160679	Colon - Transverse	Thyroid	H3K27ac	Thyroid
1_153602435_G_T_b37	ENSG00000189171	ENSG00000160678	Esophagus - Gastroesophageal Junction	Adrenal Gland	H3K27ac	Esophagus - Gastroesophageal Junction
1_153602438_C_G_b37	ENSG00000189171	ENSG00000160679	Colon - Transverse	Muscle - Skeletal	H3K4me3	Muscle - Skeletal
1_153602438_C_G_b37	ENSG00000189171	ENSG00000160679	Colon - Transverse	Muscle - Skeletal	H3K27ac	Muscle - Skeletal
1_153602438_C_G_b37	ENSG00000189171	ENSG00000160679	Colon - Transverse	Nerve - Tibial	H3K27ac	Nerve - Tibial
1_153602438_C_G_b37	ENSG00000189171	ENSG00000160679	Colon - Transverse	Thyroid	H3K27ac	Thyroid
1_153602438_C_G_b37	ENSG00000189171	ENSG00000160678	Esophagus - Gastroesophageal Junction	Adrenal Gland	H3K27ac	Esophagus - Gastroesophageal Junction
1_153602861_G_C_b37	ENSG00000189171	ENSG00000160679	Lung	Muscle - Skeletal	H3K4me3	Muscle - Skeletal
1_153602861_G_C_b37	ENSG00000189171	ENSG00000160679	Colon - Transverse	Muscle - Skeletal	H3K4me3	Muscle - Skeletal
1_153602861_G_C_b37	ENSG00000189171	ENSG00000160679	Colon - Transverse	Muscle - Skeletal	H3K27ac	Muscle - Skeletal
1_153602861_G_C_b37	ENSG00000189171	ENSG00000160679	Colon - Transverse	Nerve - Tibial	H3K27ac	Nerve - Tibial
1_153602861_G_C_b37	ENSG00000189171	ENSG00000160679	Colon - Transverse	Thyroid	H3K27ac	Thyroid
1_153608116_G_C_b37	ENSG00000189171	ENSG00000160678	Colon - Transverse	Spleen	H3K36me3	Spleen
1_155164480_C_A_b37	ENSG00000185499	ENSG00000169231	Artery - Tibial	Spleen	H3K27me3	Spleen
1_156215899_G_A_b37	ENSG00000160783	ENSG00000160781	Nerve - Tibial	Spleen	H3K27me3	Spleen
1_156215899_G_A_b37	ENSG00000160783	ENSG00000160781	Nerve - Tibial	Colon - Transverse	H3K27ac	Nerve - Tibial
1_156215899_G_A_b37	ENSG00000160783	ENSG00000160781	Nerve - Tibial	Colon - Transverse	H3K27me3	Colon - Transverse
1_156215899_G_A_b37	ENSG00000160783	ENSG00000160781	Nerve - Tibial	Colon - Sigmoid	H3K27ac	Nerve - Tibial
1_156215899_G_A_b37	ENSG00000160783	ENSG00000160781	Nerve - Tibial	Colon - Sigmoid	H3K27me3	Colon - Sigmoid
1_156215899_G_A_b37	ENSG00000160783	ENSG00000198952	Muscle - Skeletal	Small Intestine - Terminal Ileum	H3K27me3	Muscle - Skeletal
1_156215899_G_A_b37	ENSG00000160783	ENSG00000198952	Esophagus - Muscularis	Adrenal Gland	H3K4me3	Esophagus - Muscularis
11_612148_T_C_b37	ENSG00000185507	ENSG00000070047	Lung	Esophagus - Mucosa	H3K27ac	Esophagus - Mucosa
11_612148_T_C_b37	ENSG00000185507	ENSG00000070047	Nerve - Tibial	Esophagus - Mucosa	H3K27ac	Esophagus - Mucosa
11_612148_T_C_b37	ENSG00000185507	ENSG00000070047	Artery - Aorta	Esophagus - Mucosa	H3K27ac	Esophagus - Mucosa
11_612182_T_C_b37	ENSG00000185507	ENSG00000070047	Lung	Esophagus - Mucosa	H3K27ac	Esophagus - Mucosa
11_612182_T_C_b37	ENSG00000185507	ENSG00000070047	Nerve - Tibial	Esophagus - Mucosa	H3K27ac	Esophagus - Mucosa
11_612182_T_C_b37	ENSG00000185507	ENSG00000070047	Artery - Aorta	Esophagus - Mucosa	H3K27ac	Esophagus - Mucosa
11_612182_T_C_b37	ENSG00000185507	ENSG00000070047	Colon - Sigmoid	Esophagus - Mucosa	H3K27ac	Esophagus - Mucosa
11_612355_T_C_b37	ENSG00000185507	ENSG00000070047	Esophagus - Gastroesophageal Junction	Esophagus - Mucosa	H3K27ac	Esophagus - Mucosa
11_612355_T_C_b37	ENSG00000185507	ENSG00000070047	Lung	Esophagus - Mucosa	H3K27ac	Esophagus - Mucosa
11_612355_T_C_b37	ENSG00000185507	ENSG00000070047	Nerve - Tibial	Esophagus - Mucosa	H3K27ac	Esophagus - Mucosa
11_612355_T_C_b37	ENSG00000185507	ENSG00000070047	Esophagus - Muscularis	Esophagus - Mucosa	H3K27ac	Esophagus - Mucosa
11_612355_T_C_b37	ENSG00000185507	ENSG00000070047	Artery - Aorta	Esophagus - Mucosa	H3K27ac	Esophagus - Mucosa
11_612355_T_C_b37	ENSG00000185507	ENSG00000070047	Colon - Sigmoid	Esophagus - Mucosa	H3K27ac	Esophagus - Mucosa
11_612843_T_G_b37	ENSG00000185507	ENSG00000070047	Nerve - Tibial	Esophagus - Mucosa	H3K27ac	Esophagus - Mucosa
11_612843_T_G_b37	ENSG00000185507	ENSG00000070047	Artery - Aorta	Esophagus - Mucosa	H3K27ac	Esophagus - Mucosa
11_612967_A_G_b37	ENSG00000185507	ENSG00000070047	Nerve - Tibial	Esophagus - Mucosa	H3K27ac	Esophagus - Mucosa
11_612967_A_G_b37	ENSG00000185507	ENSG00000070047	Artery - Aorta	Esophagus - Mucosa	H3K27ac	Esophagus - Mucosa
11_613165_G_C_b37	ENSG00000185507	ENSG00000070047	Nerve - Tibial	Esophagus - Mucosa	H3K27ac	Esophagus - Mucosa
11_613165_G_C_b37	ENSG00000185507	ENSG00000070047	Artery - Aorta	Esophagus - Mucosa	H3K4me1	Esophagus - Mucosa
11_613165_G_C_b37	ENSG00000185507	ENSG00000070047	Artery - Tibial	Esophagus - Mucosa	H3K4me1	Esophagus - Mucosa
11_613192_A_G_b37	ENSG00000185507	ENSG00000070047	Artery - Aorta	Esophagus - Mucosa	H3K4me1	Esophagus - Mucosa
11_613192_A_G_b37	ENSG00000185507	ENSG00000070047	Artery - Tibial	Esophagus - Mucosa	H3K4me1	Esophagus - Mucosa
11_613208_T_C_b37	ENSG00000185507	ENSG00000070047	Artery - Aorta	Esophagus - Mucosa	H3K4me1	Esophagus - Mucosa
11_613208_T_C_b37	ENSG00000185507	ENSG00000070047	Artery - Tibial	Esophagus - Mucosa	H3K4me1	Esophagus - Mucosa
11_613297_T_G_b37	ENSG00000185507	ENSG00000070047	Artery - Aorta	Esophagus - Mucosa	H3K4me1	Esophagus - Mucosa
11_613297_T_G_b37	ENSG00000185507	ENSG00000070047	Artery - Tibial	Esophagus - Mucosa	H3K4me1	Esophagus - Mucosa
11_63986713_C_A_b37	ENSG00000149781	ENSG00000149743	Spleen	Muscle - Skeletal	H3K36me3	Spleen
11_63990996_AC_A_b37	ENSG00000149781	ENSG00000149743	Spleen	Muscle - Skeletal	H3K36me3	Spleen
11_63990996_AC_A_b37	ENSG00000149781	ENSG00000149743	Adrenal Gland	Muscle - Skeletal	H3K27ac	Muscle - Skeletal
11_63990996_AC_A_b37	ENSG00000149781	ENSG00000149743	Esophagus - Mucosa	Muscle - Skeletal	H3K27ac	Muscle - Skeletal
11_63995302_C_G_b37	ENSG00000149781	ENSG00000149743	Adrenal Gland	Muscle - Skeletal	H3K27ac	Muscle - Skeletal
11_65621293_G_GCC_b37	ENSG00000172757	ENSG00000172732	Esophagus - Muscularis	Thyroid	H3K4me1	Esophagus - Muscularis
11_65621293_G_GCC_b37	ENSG00000172757	ENSG00000172732	Colon - Transverse	Thyroid	H3K4me1	Colon - Transverse
11_65621293_G_GCC_b37	ENSG00000172757	ENSG00000172732	Colon - Transverse	Thyroid	H3K36me3	Thyroid
11_65621293_G_GCC_b37	ENSG00000172757	ENSG00000172732	Colon - Transverse	Thyroid	H3K27ac	Colon - Transverse
11_65621293_G_GCC_b37	ENSG00000172757	ENSG00000172732	Colon - Sigmoid	Thyroid	H3K4me1	Colon - Sigmoid
11_65630098_T_TG_b37	ENSG00000172638	ENSG00000172732	Colon - Sigmoid	Thyroid	H3K4me1	Colon - Sigmoid
11_65630098_T_TG_b37	ENSG00000172638	ENSG00000172732	Colon - Sigmoid	Thyroid	H3K27ac	Colon - Sigmoid
11_65630698_T_G_b37	ENSG00000172757	ENSG00000172638	Muscle - Skeletal	Esophagus - Muscularis	H3K4me1	Esophagus - Muscularis
11_65630698_T_G_b37	ENSG00000172757	ENSG00000172638	Muscle - Skeletal	Esophagus - Muscularis	H3K27ac	Esophagus - Muscularis
11_65630698_T_G_b37	ENSG00000172757	ENSG00000172638	Pancreas	Esophagus - Muscularis	H3K27ac	Esophagus - Muscularis
11_65630698_T_G_b37	ENSG00000172757	ENSG00000172638	Nerve - Tibial	Esophagus - Muscularis	H3K27ac	Esophagus - Muscularis
11_65630698_T_G_b37	ENSG00000172757	ENSG00000172638	Colon - Transverse	Esophagus - Muscularis	H3K36me3	Esophagus - Muscularis
11_65630698_T_G_b37	ENSG00000172757	ENSG00000172638	Colon - Transverse	Esophagus - Muscularis	H3K27ac	Esophagus - Muscularis
11_65630698_T_G_b37	ENSG00000172757	ENSG00000172638	Thyroid	Esophagus - Muscularis	H3K4me1	Esophagus - Muscularis
11_65630698_T_G_b37	ENSG00000172757	ENSG00000172638	Thyroid	Esophagus - Muscularis	H3K36me3	Esophagus - Muscularis
11_65630698_T_G_b37	ENSG00000172757	ENSG00000172638	Thyroid	Esophagus - Muscularis	H3K27ac	Esophagus - Muscularis
11_65630698_T_G_b37	ENSG00000172757	ENSG00000172638	Adrenal Gland	Esophagus - Muscularis	H3K4me1	Esophagus - Muscularis
11_65630698_T_G_b37	ENSG00000172757	ENSG00000172638	Adrenal Gland	Esophagus - Muscularis	H3K27ac	Esophagus - Muscularis
11_65630698_T_G_b37	ENSG00000172757	ENSG00000172638	Esophagus - Mucosa	Esophagus - Muscularis	H3K27ac	Esophagus - Muscularis
11_65631879_C_A_b37	ENSG00000172757	ENSG00000172638	Adrenal Gland	Esophagus - Muscularis	H3K36me3	Esophagus - Muscularis
11_65631881_G_A_b37	ENSG00000172757	ENSG00000172638	Adrenal Gland	Esophagus - Muscularis	H3K36me3	Esophagus - Muscularis
11_65637984_C_G_b37	ENSG00000172732	ENSG00000172638	Lung	Esophagus - Mucosa	H3K27ac	Lung
11_6627531_A_T_b37	ENSG00000166337	ENSG00000166333	Spleen	Nerve - Tibial	H3K4me3	Spleen
11_6629530_G_A_b37	ENSG00000166337	ENSG00000166333	Spleen	Nerve - Tibial	H3K4me1	Spleen
11_67795066_C_T_b37	ENSG00000110717	ENSG00000006534	Adrenal Gland	Esophagus - Mucosa	H3K27ac	Adrenal Gland
11_67796632_T_C_b37	ENSG00000110717	ENSG00000006534	Adrenal Gland	Esophagus - Mucosa	H3K27ac	Adrenal Gland
11_67796801_G_C_b37	ENSG00000110717	ENSG00000006534	Artery - Tibial	Esophagus - Mucosa	H3K4me1	Esophagus - Mucosa
11_67799926_T_C_b37	ENSG00000110717	ENSG00000006534	Adrenal Gland	Esophagus - Mucosa	H3K27ac	Adrenal Gland
11_67804074_C_T_b37	ENSG00000110717	ENSG00000110719	Muscle - Skeletal	Lung	H3K4me1	Lung
11_68672511_G_A_b37	ENSG00000197345	ENSG00000132740	Colon - Sigmoid	Pancreas	H3K27ac	Colon - Sigmoid
11_698443_A_T_b37	ENSG00000177042	ENSG00000177106	Colon - Transverse	Adrenal Gland	H3K27ac	Colon - Transverse
11_699852_G_A_b37	ENSG00000177042	ENSG00000177106	Spleen	Artery - Aorta	H3K36me3	Spleen
11_699852_G_A_b37	ENSG00000177042	ENSG00000177106	Spleen	Artery - Tibial	H3K36me3	Spleen
11_699852_G_A_b37	ENSG00000177042	ENSG00000177030	Spleen	Artery - Tibial	H3K36me3	Spleen
11_700247_A_C_b37	ENSG00000177042	ENSG00000177106	Spleen	Artery - Tibial	H3K36me3	Spleen
11_700247_A_C_b37	ENSG00000177042	ENSG00000177030	Spleen	Artery - Tibial	H3K36me3	Spleen
11_701704_C_T_b37	ENSG00000177042	ENSG00000177106	Lung	Esophagus - Muscularis	H3K36me3	Esophagus - Muscularis
11_702097_T_C_b37	ENSG00000177042	ENSG00000177106	Lung	Artery - Aorta	H3K27ac	Artery - Aorta
11_702097_T_C_b37	ENSG00000177042	ENSG00000177106	Nerve - Tibial	Adrenal Gland	H3K27ac	Nerve - Tibial
11_702097_T_C_b37	ENSG00000177042	ENSG00000177106	Colon - Transverse	Artery - Aorta	H3K27ac	Artery - Aorta
11_7532175_T_G_b37	ENSG00000183801	ENSG00000166387	Spleen	Adrenal Gland	H3K4me1	Spleen
11_7532175_T_G_b37	ENSG00000183801	ENSG00000166387	Thyroid	Adrenal Gland	H3K27ac	Thyroid
11_7533228_A_G_b37	ENSG00000183801	ENSG00000166387	Spleen	Adrenal Gland	H3K27ac	Spleen
11_7533228_A_G_b37	ENSG00000183801	ENSG00000166387	Thyroid	Adrenal Gland	H3K27ac	Thyroid
11_77610330_AG_A_b37	ENSG00000087884	ENSG00000149262	Esophagus - Muscularis	Muscle - Skeletal	H3K36me3	Esophagus - Muscularis
11_805435_A_T_b37	ENSG00000177600	ENSG00000177595	Stomach	Artery - Aorta	H3K4me1	Stomach
11_805435_A_T_b37	ENSG00000177600	ENSG00000177595	Small Intestine - Terminal Ileum	Spleen	H3K4me1	Spleen
11_812188_G_A_b37	ENSG00000177600	ENSG00000177595	Pancreas	Spleen	H3K4me1	Spleen
11_822622_A_G_b37	ENSG00000177666	ENSG00000177685	Esophagus - Gastroesophageal Junction	Pancreas	H3K27ac	Pancreas
11_822622_A_G_b37	ENSG00000177666	ENSG00000177685	Esophagus - Muscularis	Pancreas	H3K27ac	Pancreas
11_822622_A_G_b37	ENSG00000177666	ENSG00000177685	Colon - Transverse	Pancreas	H3K27ac	Pancreas
11_822622_A_G_b37	ENSG00000177666	ENSG00000177685	Colon - Sigmoid	Pancreas	H3K27ac	Pancreas
11_822622_A_G_b37	ENSG00000177666	ENSG00000177685	Esophagus - Mucosa	Pancreas	H3K27ac	Pancreas
11_823809_C_G_b37	ENSG00000177666	ENSG00000177685	Esophagus - Gastroesophageal Junction	Pancreas	H3K27ac	Pancreas
11_823809_C_G_b37	ENSG00000177666	ENSG00000177685	Muscle - Skeletal	Pancreas	H3K27ac	Pancreas
11_823809_C_G_b37	ENSG00000177666	ENSG00000177685	Lung	Pancreas	H3K4me1	Pancreas
11_823809_C_G_b37	ENSG00000177666	ENSG00000177685	Esophagus - Muscularis	Pancreas	H3K4me1	Pancreas
11_823809_C_G_b37	ENSG00000177666	ENSG00000177685	Esophagus - Muscularis	Pancreas	H3K27ac	Pancreas
11_823809_C_G_b37	ENSG00000177666	ENSG00000177685	Artery - Aorta	Pancreas	H3K4me1	Pancreas
11_823809_C_G_b37	ENSG00000177666	ENSG00000177685	Artery - Aorta	Pancreas	H3K27ac	Pancreas
11_823809_C_G_b37	ENSG00000177666	ENSG00000177685	Colon - Transverse	Pancreas	H3K27ac	Pancreas
11_823809_C_G_b37	ENSG00000177666	ENSG00000177685	Thyroid	Pancreas	H3K4me1	Pancreas
11_823809_C_G_b37	ENSG00000177666	ENSG00000177685	Thyroid	Pancreas	H3K27ac	Pancreas
11_823809_C_G_b37	ENSG00000177666	ENSG00000177685	Artery - Tibial	Pancreas	H3K4me1	Pancreas
11_823809_C_G_b37	ENSG00000177666	ENSG00000177685	Esophagus - Mucosa	Pancreas	H3K27ac	Pancreas
11_824789_T_C_b37	ENSG00000177666	ENSG00000177685	Esophagus - Gastroesophageal Junction	Pancreas	H3K27ac	Pancreas
11_824789_T_C_b37	ENSG00000177666	ENSG00000177685	Muscle - Skeletal	Pancreas	H3K4me1	Pancreas
11_824789_T_C_b37	ENSG00000177666	ENSG00000177685	Muscle - Skeletal	Pancreas	H3K27ac	Pancreas
11_824789_T_C_b37	ENSG00000177666	ENSG00000177685	Lung	Pancreas	H3K27ac	Pancreas
11_824789_T_C_b37	ENSG00000177666	ENSG00000177685	Esophagus - Muscularis	Pancreas	H3K4me1	Pancreas
11_824789_T_C_b37	ENSG00000177666	ENSG00000177685	Esophagus - Muscularis	Pancreas	H3K27ac	Pancreas
11_824789_T_C_b37	ENSG00000177666	ENSG00000177685	Spleen	Pancreas	H3K27ac	Pancreas
11_824789_T_C_b37	ENSG00000177666	ENSG00000177685	Artery - Aorta	Pancreas	H3K4me1	Pancreas
11_824789_T_C_b37	ENSG00000177666	ENSG00000177685	Artery - Aorta	Pancreas	H3K27ac	Pancreas
11_824789_T_C_b37	ENSG00000177666	ENSG00000177685	Thyroid	Pancreas	H3K4me1	Pancreas
11_824789_T_C_b37	ENSG00000177666	ENSG00000177685	Thyroid	Pancreas	H3K27ac	Pancreas
11_824789_T_C_b37	ENSG00000177666	ENSG00000177685	Colon - Sigmoid	Pancreas	H3K4me1	Pancreas
11_824789_T_C_b37	ENSG00000177666	ENSG00000177685	Colon - Sigmoid	Pancreas	H3K27ac	Pancreas
11_824789_T_C_b37	ENSG00000177666	ENSG00000177685	Artery - Tibial	Pancreas	H3K4me1	Pancreas
11_824789_T_C_b37	ENSG00000177666	ENSG00000177685	Esophagus - Mucosa	Pancreas	H3K27ac	Pancreas
11_824987_CTGCA_C_b37	ENSG00000177666	ENSG00000177685	Esophagus - Mucosa	Pancreas	H3K27ac	Pancreas
11_824987_CTGCA_C_b37	ENSG00000177666	ENSG00000177685	Esophagus - Gastroesophageal Junction	Pancreas	H3K27ac	Pancreas
11_824987_CTGCA_C_b37	ENSG00000177666	ENSG00000177685	Muscle - Skeletal	Pancreas	H3K4me1	Pancreas
11_824987_CTGCA_C_b37	ENSG00000177666	ENSG00000177685	Muscle - Skeletal	Pancreas	H3K27ac	Pancreas
11_824987_CTGCA_C_b37	ENSG00000177666	ENSG00000177685	Esophagus - Muscularis	Pancreas	H3K4me1	Pancreas
11_824987_CTGCA_C_b37	ENSG00000177666	ENSG00000177685	Esophagus - Muscularis	Pancreas	H3K27ac	Pancreas
11_824987_CTGCA_C_b37	ENSG00000177666	ENSG00000177685	Spleen	Pancreas	H3K27ac	Pancreas
11_824987_CTGCA_C_b37	ENSG00000177666	ENSG00000177685	Colon - Sigmoid	Pancreas	H3K4me1	Pancreas
11_824987_CTGCA_C_b37	ENSG00000177666	ENSG00000177685	Colon - Sigmoid	Pancreas	H3K27ac	Pancreas
11_824987_CTGCA_C_b37	ENSG00000177666	ENSG00000177685	Thyroid	Pancreas	H3K4me1	Pancreas
11_824987_CTGCA_C_b37	ENSG00000177666	ENSG00000177685	Thyroid	Pancreas	H3K27ac	Pancreas
11_825110_A_G_b37	ENSG00000177666	ENSG00000177685	Esophagus - Gastroesophageal Junction	Pancreas	H3K27ac	Pancreas
11_825110_A_G_b37	ENSG00000177666	ENSG00000177685	Spleen	Pancreas	H3K27ac	Pancreas
11_825110_A_G_b37	ENSG00000177666	ENSG00000177685	Colon - Sigmoid	Pancreas	H3K4me1	Pancreas
11_825110_A_G_b37	ENSG00000177666	ENSG00000177685	Colon - Sigmoid	Pancreas	H3K27ac	Pancreas
11_825110_A_G_b37	ENSG00000177666	ENSG00000177685	Esophagus - Mucosa	Pancreas	H3K27ac	Pancreas
11_82967963_T_C_b37	ENSG00000137494	ENSG00000137500	Esophagus - Gastroesophageal Junction	Artery - Aorta	H3K4me1	Artery - Aorta
11_82967963_T_C_b37	ENSG00000137494	ENSG00000137500	Lung	Artery - Aorta	H3K4me1	Artery - Aorta
11_82967963_T_C_b37	ENSG00000137494	ENSG00000137500	Small Intestine - Terminal Ileum	Artery - Aorta	H3K4me1	Artery - Aorta
11_82968164_G_A_b37	ENSG00000137494	ENSG00000137500	Lung	Artery - Aorta	H3K27ac	Artery - Aorta
11_82968164_G_A_b37	ENSG00000137494	ENSG00000137500	Colon - Transverse	Artery - Aorta	H3K27ac	Artery - Aorta
11_82968418_G_A_b37	ENSG00000137494	ENSG00000137500	Lung	Artery - Aorta	H3K27ac	Artery - Aorta
11_82968708_T_C_b37	ENSG00000137494	ENSG00000137500	Lung	Artery - Aorta	H3K36me3	Lung
11_82968708_T_C_b37	ENSG00000137494	ENSG00000137500	Lung	Artery - Aorta	H3K27ac	Artery - Aorta
11_82968708_T_C_b37	ENSG00000137494	ENSG00000137500	Colon - Transverse	Artery - Aorta	H3K27ac	Artery - Aorta
11_82974910_A_G_b37	ENSG00000137494	ENSG00000137500	Colon - Transverse	Artery - Aorta	H3K36me3	Artery - Aorta
11_95521044_A_G_b37	ENSG00000077458	ENSG00000166037	Artery - Aorta	Spleen	H3K36me3	Spleen
11_95521648_A_G_b37	ENSG00000077458	ENSG00000166037	Artery - Aorta	Pancreas	H3K4me3	Artery - Aorta
11_95521648_A_G_b37	ENSG00000077458	ENSG00000166037	Artery - Aorta	Nerve - Tibial	H3K27ac	Nerve - Tibial
11_95521648_A_G_b37	ENSG00000077458	ENSG00000166037	Colon - Sigmoid	Nerve - Tibial	H3K27ac	Nerve - Tibial
11_95524421_G_A_b37	ENSG00000077458	ENSG00000166037	Artery - Aorta	Spleen	H3K4me1	Spleen
11_95524719_C_T_b37	ENSG00000077458	ENSG00000166037	Artery - Aorta	Spleen	H3K4me1	Spleen
1_202998384_T_C_b37	ENSG00000143847	ENSG00000163444	Spleen	Artery - Tibial	H3K4me1	Artery - Tibial
1_209959872_G_A_b37	ENSG00000117595	ENSG00000009790	Esophagus - Mucosa	Lung	H3K27ac	Esophagus - Mucosa
12_107368756_G_GA_b37	ENSG00000151135	ENSG00000120832	Esophagus - Gastroesophageal Junction	Stomach	H3K27ac	Stomach
12_121017439_A_G_b37	ENSG00000167272	ENSG00000022840	Thyroid	Artery - Tibial	H3K36me3	Artery - Tibial
12_122211782_A_G_b37	ENSG00000188735	ENSG00000139725	Esophagus - Muscularis	Esophagus - Mucosa	H3K27ac	Esophagus - Muscularis
12_122212752_G_T_b37	ENSG00000188735	ENSG00000139725	Esophagus - Muscularis	Esophagus - Mucosa	H3K27ac	Esophagus - Muscularis
12_122989235_A_C_b37	ENSG00000111011	ENSG00000033030	Lung	Adrenal Gland	H3K36me3	Lung
12_122989235_A_C_b37	ENSG00000111011	ENSG00000033030	Colon - Sigmoid	Adrenal Gland	H3K36me3	Colon - Sigmoid
12_123460719_C_G_b37	ENSG00000182196	ENSG00000150967	Adrenal Gland	Small Intestine - Terminal Ileum	H3K4me3	Small Intestine - Terminal Ileum
12_123469647_G_T_b37	ENSG00000182196	ENSG00000150967	Artery - Aorta	Small Intestine - Terminal Ileum	H3K4me3	Artery - Aorta
12_124105948_C_T_b37	ENSG00000111364	ENSG00000111361	Esophagus - Mucosa	Muscle - Skeletal	H3K27ac	Esophagus - Mucosa
12_124105948_C_T_b37	ENSG00000111364	ENSG00000111361	Esophagus - Mucosa	Thyroid	H3K27ac	Esophagus - Mucosa
12_21653716_C_A_b37	ENSG00000004700	ENSG00000111711	Nerve - Tibial	Thyroid	H3K27ac	Nerve - Tibial
1_227080459_G_A_b37	ENSG00000163050	ENSG00000143801	Nerve - Tibial	Lung	H3K4me1	Lung
1_227080459_G_A_b37	ENSG00000163050	ENSG00000143801	Artery - Aorta	Lung	H3K4me1	Lung
1_227085824_A_G_b37	ENSG00000163050	ENSG00000143801	Artery - Aorta	Lung	H3K36me3	Lung
1_227172903_G_A_b37	ENSG00000163050	ENSG00000143776	Pancreas	Esophagus - Muscularis	H3K27ac	Esophagus - Muscularis
1_227172903_G_A_b37	ENSG00000163050	ENSG00000143776	Nerve - Tibial	Esophagus - Muscularis	H3K27ac	Esophagus - Muscularis
1_227172903_G_A_b37	ENSG00000163050	ENSG00000143776	Artery - Aorta	Esophagus - Muscularis	H3K36me3	Esophagus - Muscularis
1_227172903_G_A_b37	ENSG00000163050	ENSG00000143776	Artery - Aorta	Esophagus - Muscularis	H3K27ac	Esophagus - Muscularis
1_227172903_G_A_b37	ENSG00000163050	ENSG00000143776	Colon - Transverse	Esophagus - Muscularis	H3K36me3	Esophagus - Muscularis
1_227172903_G_A_b37	ENSG00000163050	ENSG00000143776	Thyroid	Esophagus - Muscularis	H3K36me3	Esophagus - Muscularis
1_227172903_G_A_b37	ENSG00000163050	ENSG00000143776	Thyroid	Esophagus - Muscularis	H3K27ac	Esophagus - Muscularis
1_227172935_C_G_b37	ENSG00000163050	ENSG00000143776	Pancreas	Esophagus - Muscularis	H3K27ac	Esophagus - Muscularis
1_227172935_C_G_b37	ENSG00000163050	ENSG00000143776	Nerve - Tibial	Esophagus - Muscularis	H3K27ac	Esophagus - Muscularis
1_227172935_C_G_b37	ENSG00000163050	ENSG00000143776	Artery - Aorta	Esophagus - Muscularis	H3K36me3	Esophagus - Muscularis
1_227172935_C_G_b37	ENSG00000163050	ENSG00000143776	Artery - Aorta	Esophagus - Muscularis	H3K27ac	Esophagus - Muscularis
1_227172935_C_G_b37	ENSG00000163050	ENSG00000143776	Colon - Transverse	Esophagus - Muscularis	H3K36me3	Esophagus - Muscularis
1_227172935_C_G_b37	ENSG00000163050	ENSG00000143776	Thyroid	Esophagus - Muscularis	H3K36me3	Esophagus - Muscularis
1_227172935_C_G_b37	ENSG00000163050	ENSG00000143776	Thyroid	Esophagus - Muscularis	H3K27ac	Esophagus - Muscularis
1_227177731_A_T_b37	ENSG00000163050	ENSG00000143776	Nerve - Tibial	Colon - Sigmoid	H3K27ac	Colon - Sigmoid
1_227177731_A_T_b37	ENSG00000163050	ENSG00000143776	Thyroid	Colon - Sigmoid	H3K27ac	Colon - Sigmoid
1_227177883_T_TACA_b37	ENSG00000163050	ENSG00000143776	Nerve - Tibial	Esophagus - Muscularis	H3K27ac	Esophagus - Muscularis
1_227177883_T_TACA_b37	ENSG00000163050	ENSG00000143776	Nerve - Tibial	Colon - Sigmoid	H3K27ac	Colon - Sigmoid
1_227177883_T_TACA_b37	ENSG00000163050	ENSG00000143776	Thyroid	Esophagus - Muscularis	H3K27ac	Esophagus - Muscularis
1_227177883_T_TACA_b37	ENSG00000163050	ENSG00000143776	Thyroid	Colon - Sigmoid	H3K27ac	Colon - Sigmoid
1_227178127_A_G_b37	ENSG00000163050	ENSG00000143776	Nerve - Tibial	Esophagus - Muscularis	H3K4me1	Esophagus - Muscularis
1_227178127_A_G_b37	ENSG00000163050	ENSG00000143776	Nerve - Tibial	Esophagus - Muscularis	H3K27ac	Esophagus - Muscularis
1_227178127_A_G_b37	ENSG00000163050	ENSG00000143776	Nerve - Tibial	Colon - Sigmoid	H3K27ac	Colon - Sigmoid
1_227178127_A_G_b37	ENSG00000163050	ENSG00000143776	Thyroid	Esophagus - Muscularis	H3K4me1	Esophagus - Muscularis
1_227178127_A_G_b37	ENSG00000163050	ENSG00000143776	Thyroid	Esophagus - Muscularis	H3K27ac	Esophagus - Muscularis
1_227178127_A_G_b37	ENSG00000163050	ENSG00000143776	Thyroid	Colon - Sigmoid	H3K27ac	Colon - Sigmoid
1_227178700_A_G_b37	ENSG00000163050	ENSG00000143776	Nerve - Tibial	Esophagus - Muscularis	H3K4me1	Esophagus - Muscularis
1_227178700_A_G_b37	ENSG00000163050	ENSG00000143776	Thyroid	Esophagus - Muscularis	H3K4me1	Esophagus - Muscularis
1_227178713_C_T_b37	ENSG00000163050	ENSG00000143776	Colon - Transverse	Esophagus - Muscularis	H3K27ac	Colon - Transverse
1_227178962_T_C_b37	ENSG00000163050	ENSG00000143776	Colon - Transverse	Esophagus - Muscularis	H3K27ac	Colon - Transverse
1_227178962_T_C_b37	ENSG00000163050	ENSG00000143776	Colon - Transverse	Colon - Sigmoid	H3K27ac	Colon - Transverse
1_227179037_G_T_b37	ENSG00000163050	ENSG00000143776	Colon - Transverse	Esophagus - Muscularis	H3K27ac	Colon - Transverse
1_227179037_G_T_b37	ENSG00000163050	ENSG00000143776	Colon - Transverse	Colon - Sigmoid	H3K27ac	Colon - Transverse
1_227179054_G_A_b37	ENSG00000163050	ENSG00000143776	Colon - Transverse	Esophagus - Muscularis	H3K27ac	Colon - Transverse
1_227179054_G_A_b37	ENSG00000163050	ENSG00000143776	Colon - Transverse	Colon - Sigmoid	H3K27ac	Colon - Transverse
1_227918562_C_T_b37	ENSG00000081692	ENSG00000143740	Esophagus - Gastroesophageal Junction	Esophagus - Mucosa	H3K27ac	Esophagus - Gastroesophageal Junction
1_227918562_C_T_b37	ENSG00000081692	ENSG00000143740	Esophagus - Gastroesophageal Junction	Lung	H3K27ac	Esophagus - Gastroesophageal Junction
12_3001081_C_A_b37	ENSG00000078246	ENSG00000171792	Stomach	Thyroid	H3K4me1	Stomach
12_3001081_C_A_b37	ENSG00000078246	ENSG00000171792	Stomach	Thyroid	H3K27ac	Stomach
12_3001081_C_A_b37	ENSG00000078246	ENSG00000171792	Muscle - Skeletal	Thyroid	H3K27ac	Muscle - Skeletal
12_3001493_A_G_b37	ENSG00000078246	ENSG00000171792	Stomach	Thyroid	H3K27ac	Stomach
12_3001493_A_G_b37	ENSG00000078246	ENSG00000171792	Muscle - Skeletal	Thyroid	H3K27ac	Muscle - Skeletal
12_3001493_A_G_b37	ENSG00000078246	ENSG00000171792	Colon - Sigmoid	Thyroid	H3K27ac	Colon - Sigmoid
12_3002412_A_G_b37	ENSG00000078246	ENSG00000171792	Stomach	Esophagus - Mucosa	H3K27ac	Stomach
12_3002412_A_G_b37	ENSG00000078246	ENSG00000171792	Colon - Sigmoid	Esophagus - Mucosa	H3K27ac	Colon - Sigmoid
12_3003353_G_A_b37	ENSG00000078246	ENSG00000171792	Stomach	Esophagus - Mucosa	H3K27ac	Stomach
12_3003606_C_T_b37	ENSG00000078246	ENSG00000171792	Stomach	Esophagus - Mucosa	H3K27ac	Stomach
12_3003606_C_T_b37	ENSG00000078246	ENSG00000171792	Colon - Sigmoid	Esophagus - Mucosa	H3K27ac	Colon - Sigmoid
1_231495316_A_G_b37	ENSG00000010072	ENSG00000135766	Lung	Muscle - Skeletal	H3K4me1	Muscle - Skeletal
1_231495316_A_G_b37	ENSG00000010072	ENSG00000135766	Lung	Muscle - Skeletal	H3K27ac	Muscle - Skeletal
1_2324336_T_C_b37	ENSG00000116151	ENSG00000157916	Thyroid	Muscle - Skeletal	H3K4me3	Muscle - Skeletal
1_236710980_A_AG_b37	ENSG00000116977	ENSG00000119285	Stomach	Artery - Aorta	H3K36me3	Stomach
1_24745112_T_C_b37	ENSG00000001460	ENSG00000001461	Stomach	Thyroid	H3K27ac	Thyroid
1_24745112_T_C_b37	ENSG00000001460	ENSG00000001461	Adrenal Gland	Thyroid	H3K27ac	Thyroid
12_57870463_AG_A_b37	ENSG00000123329	ENSG00000166986	Lung	Thyroid	H3K27ac	Lung
12_57870463_AG_A_b37	ENSG00000123329	ENSG00000166986	Spleen	Thyroid	H3K4me3	Spleen
12_57870463_AG_A_b37	ENSG00000123329	ENSG00000166986	Spleen	Thyroid	H3K4me1	Spleen
12_57870463_AG_A_b37	ENSG00000123329	ENSG00000166986	Spleen	Thyroid	H3K27ac	Spleen
12_57919107_C_T_b37	ENSG00000175203	ENSG00000166987	Thyroid	Nerve - Tibial	H3K4me1	Nerve - Tibial
12_57925287_G_A_b37	ENSG00000175203	ENSG00000166987	Thyroid	Nerve - Tibial	H3K27ac	Thyroid
12_6600918_G_C_b37	ENSG00000111639	ENSG00000010292	Colon - Transverse	Muscle - Skeletal	H3K36me3	Muscle - Skeletal
12_6601175_A_C_b37	ENSG00000111639	ENSG00000010292	Colon - Transverse	Muscle - Skeletal	H3K36me3	Muscle - Skeletal
12_6601825_T_C_b37	ENSG00000111639	ENSG00000010292	Artery - Aorta	Muscle - Skeletal	H3K27ac	Muscle - Skeletal
12_6601825_T_C_b37	ENSG00000111639	ENSG00000010292	Adrenal Gland	Muscle - Skeletal	H3K27ac	Muscle - Skeletal
12_6601834_C_T_b37	ENSG00000111639	ENSG00000010292	Artery - Aorta	Muscle - Skeletal	H3K27ac	Muscle - Skeletal
12_6603413_A_G_b37	ENSG00000111639	ENSG00000010292	Artery - Aorta	Muscle - Skeletal	H3K27ac	Muscle - Skeletal
12_6603917_G_A_b37	ENSG00000111639	ENSG00000010292	Adrenal Gland	Muscle - Skeletal	H3K4me3	Muscle - Skeletal
12_6603917_G_A_b37	ENSG00000111639	ENSG00000010292	Adrenal Gland	Muscle - Skeletal	H3K4me1	Muscle - Skeletal
12_6604076_A_G_b37	ENSG00000111639	ENSG00000010292	Esophagus - Gastroesophageal Junction	Spleen	H3K27ac	Spleen
12_6604076_A_G_b37	ENSG00000111639	ENSG00000010292	Artery - Aorta	Spleen	H3K27ac	Spleen
12_6604418_C_T_b37	ENSG00000111639	ENSG00000010292	Adrenal Gland	Muscle - Skeletal	H3K4me1	Muscle - Skeletal
12_6605383_A_G_b37	ENSG00000111639	ENSG00000010292	Artery - Aorta	Spleen	H3K4me1	Spleen
12_6605383_A_G_b37	ENSG00000111639	ENSG00000010292	Artery - Aorta	Spleen	H3K36me3	Spleen
12_9099533_T_C_b37	ENSG00000003056	ENSG00000139187	Spleen	Colon - Sigmoid	H3K4me1	Spleen
12_9099533_T_C_b37	ENSG00000003056	ENSG00000139187	Spleen	Colon - Sigmoid	H3K36me3	Spleen
12_9103665_T_G_b37	ENSG00000003056	ENSG00000139187	Adrenal Gland	Colon - Sigmoid	H3K4me3	Colon - Sigmoid
12_9103665_T_G_b37	ENSG00000003056	ENSG00000139187	Adrenal Gland	Colon - Sigmoid	H3K27ac	Colon - Sigmoid
12_9104609_T_C_b37	ENSG00000003056	ENSG00000139187	Spleen	Colon - Sigmoid	H3K4me1	Spleen
12_9104609_T_C_b37	ENSG00000003056	ENSG00000139187	Spleen	Colon - Sigmoid	H3K27ac	Spleen
12_9104939_C_T_b37	ENSG00000003056	ENSG00000139187	Spleen	Colon - Sigmoid	H3K4me1	Spleen
12_9104939_C_T_b37	ENSG00000003056	ENSG00000139187	Spleen	Colon - Sigmoid	H3K27ac	Spleen
12_9105923_A_G_b37	ENSG00000003056	ENSG00000139187	Spleen	Colon - Sigmoid	H3K4me1	Spleen
12_9105923_A_G_b37	ENSG00000003056	ENSG00000139187	Spleen	Colon - Sigmoid	H3K9me3	Spleen
12_9105923_A_G_b37	ENSG00000003056	ENSG00000139187	Spleen	Colon - Sigmoid	H3K27ac	Spleen
13_111291247_G_A_b37	ENSG00000213995	ENSG00000134905	Colon - Transverse	Spleen	H3K36me3	Spleen
13_111291256_G_A_b37	ENSG00000213995	ENSG00000134905	Esophagus - Muscularis	Colon - Transverse	H3K36me3	Esophagus - Muscularis
13_111291260_CT_C_b37	ENSG00000213995	ENSG00000134905	Esophagus - Muscularis	Colon - Transverse	H3K36me3	Esophagus - Muscularis
13_111291263_CT_C_b37	ENSG00000213995	ENSG00000134905	Esophagus - Muscularis	Colon - Transverse	H3K36me3	Esophagus - Muscularis
1_32113216_T_C_b37	ENSG00000084636	ENSG00000162517	Spleen	Muscle - Skeletal	H3K27ac	Muscle - Skeletal
1_32113217_G_A_b37	ENSG00000084636	ENSG00000162517	Spleen	Muscle - Skeletal	H3K27ac	Muscle - Skeletal
1_32114793_G_A_b37	ENSG00000084636	ENSG00000162517	Spleen	Muscle - Skeletal	H3K27ac	Muscle - Skeletal
1_33144070_C_A_b37	ENSG00000162520	ENSG00000162521	Esophagus - Muscularis	Muscle - Skeletal	H3K27ac	Esophagus - Muscularis
1_33154367_C_T_b37	ENSG00000162520	ENSG00000162521	Esophagus - Muscularis	Muscle - Skeletal	H3K4me1	Esophagus - Muscularis
1_38022452_C_A_b37	ENSG00000163877	ENSG00000163879	Small Intestine - Terminal Ileum	Colon - Sigmoid	H3K27ac	Colon - Sigmoid
1_40542901_A_G_b37	ENSG00000131236	ENSG00000131238	Small Intestine - Terminal Ileum	Stomach	H3K27ac	Stomach
1_40542901_A_G_b37	ENSG00000131236	ENSG00000131238	Small Intestine - Terminal Ileum	Colon - Transverse	H3K27ac	Colon - Transverse
14_102968582_A_G_b37	ENSG00000156381	ENSG00000196663	Muscle - Skeletal	Artery - Aorta	H3K4me1	Muscle - Skeletal
14_102968582_A_G_b37	ENSG00000156381	ENSG00000196663	Muscle - Skeletal	Artery - Aorta	H3K27ac	Muscle - Skeletal
14_102970581_C_G_b37	ENSG00000156381	ENSG00000196663	Muscle - Skeletal	Artery - Aorta	H3K4me1	Muscle - Skeletal
14_104163282_G_A_b37	ENSG00000126215	ENSG00000126214	Thyroid	Muscle - Skeletal	H3K4me1	Muscle - Skeletal
14_104163282_G_A_b37	ENSG00000126215	ENSG00000126214	Thyroid	Muscle - Skeletal	H3K27ac	Muscle - Skeletal
14_104163282_G_A_b37	ENSG00000126215	ENSG00000126214	Thyroid	Esophagus - Muscularis	H3K4me1	Esophagus - Muscularis
14_104163282_G_A_b37	ENSG00000126215	ENSG00000126214	Thyroid	Esophagus - Muscularis	H3K27ac	Esophagus - Muscularis
14_104165753_G_A_b37	ENSG00000126215	ENSG00000126214	Thyroid	Esophagus - Gastroesophageal Junction	H3K27ac	Esophagus - Gastroesophageal Junction
14_104165753_G_A_b37	ENSG00000126215	ENSG00000126214	Thyroid	Muscle - Skeletal	H3K4me1	Muscle - Skeletal
14_104165753_G_A_b37	ENSG00000126215	ENSG00000126214	Thyroid	Esophagus - Muscularis	H3K4me1	Esophagus - Muscularis
14_104166733_C_T_b37	ENSG00000126215	ENSG00000126214	Thyroid	Esophagus - Gastroesophageal Junction	H3K27ac	Esophagus - Gastroesophageal Junction
14_104166733_C_T_b37	ENSG00000126215	ENSG00000126214	Thyroid	Muscle - Skeletal	H3K4me1	Muscle - Skeletal
14_104166733_C_T_b37	ENSG00000126215	ENSG00000126214	Thyroid	Muscle - Skeletal	H3K27ac	Muscle - Skeletal
14_104166733_C_T_b37	ENSG00000126215	ENSG00000126214	Thyroid	Esophagus - Muscularis	H3K4me1	Esophagus - Muscularis
14_104167564_A_G_b37	ENSG00000126215	ENSG00000126214	Thyroid	Muscle - Skeletal	H3K4me1	Muscle - Skeletal
14_104167564_A_G_b37	ENSG00000126215	ENSG00000126214	Thyroid	Muscle - Skeletal	H3K27ac	Muscle - Skeletal
14_104167564_A_G_b37	ENSG00000126215	ENSG00000126214	Thyroid	Esophagus - Muscularis	H3K4me1	Esophagus - Muscularis
14_104167564_A_G_b37	ENSG00000126215	ENSG00000126214	Thyroid	Esophagus - Muscularis	H3K36me3	Esophagus - Muscularis
14_104172807_C_A_b37	ENSG00000126215	ENSG00000126214	Thyroid	Esophagus - Gastroesophageal Junction	H3K27ac	Esophagus - Gastroesophageal Junction
14_104172807_C_A_b37	ENSG00000126215	ENSG00000126214	Thyroid	Esophagus - Muscularis	H3K4me1	Esophagus - Muscularis
14_104182998_C_T_b37	ENSG00000126215	ENSG00000100711	Thyroid	Esophagus - Muscularis	H3K4me1	Esophagus - Muscularis
14_104182998_C_T_b37	ENSG00000126215	ENSG00000100711	Thyroid	Esophagus - Muscularis	H3K27ac	Esophagus - Muscularis
14_104184322_A_G_b37	ENSG00000126215	ENSG00000100711	Thyroid	Esophagus - Muscularis	H3K4me1	Esophagus - Muscularis
14_21946473_G_A_b37	ENSG00000092203	ENSG00000129472	Adrenal Gland	Esophagus - Mucosa	H3K4me3	Esophagus - Mucosa
14_24736027_G_A_b37	ENSG00000100949	ENSG00000092295	Lung	Esophagus - Mucosa	H3K27ac	Esophagus - Mucosa
14_24736027_G_A_b37	ENSG00000100949	ENSG00000092295	Thyroid	Esophagus - Mucosa	H3K27ac	Esophagus - Mucosa
14_24736157_G_A_b37	ENSG00000100949	ENSG00000092295	Lung	Esophagus - Mucosa	H3K27ac	Esophagus - Mucosa
14_24736157_G_A_b37	ENSG00000100949	ENSG00000092295	Thyroid	Esophagus - Mucosa	H3K27ac	Esophagus - Mucosa
1_46087577_G_A_b37	ENSG00000159588	ENSG00000132780	Lung	Nerve - Tibial	H3K4me1	Lung
1_46089225_C_G_b37	ENSG00000159588	ENSG00000132780	Lung	Nerve - Tibial	H3K36me3	Lung
14_65475010_G_C_b37	ENSG00000125952	ENSG00000257365	Stomach	Thyroid	H3K36me3	Stomach
14_65475411_A_G_b37	ENSG00000125952	ENSG00000257365	Stomach	Thyroid	H3K36me3	Stomach
14_65480208_T_C_b37	ENSG00000125952	ENSG00000257365	Stomach	Thyroid	H3K36me3	Stomach
14_65480208_T_C_b37	ENSG00000125952	ENSG00000257365	Esophagus - Muscularis	Thyroid	H3K36me3	Esophagus - Muscularis
14_65480208_T_C_b37	ENSG00000125952	ENSG00000257365	Spleen	Thyroid	H3K36me3	Spleen
14_65481212_C_T_b37	ENSG00000125952	ENSG00000257365	Stomach	Thyroid	H3K36me3	Stomach
14_65481212_C_T_b37	ENSG00000125952	ENSG00000257365	Esophagus - Muscularis	Thyroid	H3K36me3	Esophagus - Muscularis
14_65481212_C_T_b37	ENSG00000125952	ENSG00000257365	Spleen	Thyroid	H3K36me3	Spleen
14_65481710_C_G_b37	ENSG00000125952	ENSG00000257365	Stomach	Thyroid	H3K36me3	Stomach
14_65484454_A_G_b37	ENSG00000125952	ENSG00000257365	Stomach	Thyroid	H3K36me3	Stomach
14_65484454_A_G_b37	ENSG00000125952	ENSG00000257365	Spleen	Thyroid	H3K36me3	Spleen
14_65490948_T_C_b37	ENSG00000125952	ENSG00000257365	Esophagus - Mucosa	Thyroid	H3K27ac	Esophagus - Mucosa
14_65503473_G_A_b37	ENSG00000125952	ENSG00000257365	Esophagus - Mucosa	Thyroid	H3K27ac	Esophagus - Mucosa
1_47070810_TCCAACCTGAGGGCC_T_b37	ENSG00000079277	ENSG00000142961	Esophagus - Mucosa	Nerve - Tibial	H3K27ac	Esophagus - Mucosa
1_47071176_G_C_b37	ENSG00000079277	ENSG00000142961	Esophagus - Mucosa	Muscle - Skeletal	H3K27ac	Muscle - Skeletal
1_47078202_G_A_b37	ENSG00000079277	ENSG00000142961	Esophagus - Mucosa	Muscle - Skeletal	H3K4me3	Muscle - Skeletal
1_47078202_G_A_b37	ENSG00000079277	ENSG00000142961	Esophagus - Mucosa	Nerve - Tibial	H3K27ac	Esophagus - Mucosa
14_74351791_A_G_b37	ENSG00000119725	ENSG00000140043	Nerve - Tibial	Stomach	H3K4me1	Stomach
14_74352314_G_T_b37	ENSG00000119725	ENSG00000140043	Nerve - Tibial	Small Intestine - Terminal Ileum	H3K27ac	Nerve - Tibial
14_74355678_T_C_b37	ENSG00000119725	ENSG00000140043	Adrenal Gland	Stomach	H3K4me1	Stomach
14_74355949_T_C_b37	ENSG00000119725	ENSG00000140043	Nerve - Tibial	Stomach	H3K27ac	Stomach
14_74548248_A_G_b37	ENSG00000119711	ENSG00000205659	Pancreas	Artery - Aorta	H3K4me1	Pancreas
14_74548248_A_G_b37	ENSG00000119711	ENSG00000205659	Pancreas	Artery - Aorta	H3K27ac	Pancreas
14_74548248_A_G_b37	ENSG00000119711	ENSG00000205659	Pancreas	Esophagus - Mucosa	H3K27ac	Pancreas
14_74550214_GA_G_b37	ENSG00000119711	ENSG00000205659	Pancreas	Artery - Aorta	H3K4me3	Artery - Aorta
14_78171842_C_T_b37	ENSG00000119705	ENSG00000100601	Stomach	Thyroid	H3K36me3	Stomach
14_78173027_T_C_b37	ENSG00000119705	ENSG00000100601	Stomach	Thyroid	H3K4me3	Stomach
14_78178947_C_T_b37	ENSG00000119705	ENSG00000100601	Stomach	Thyroid	H3K36me3	Stomach
14_78180626_G_A_b37	ENSG00000119705	ENSG00000100603	Stomach	Adrenal Gland	H3K36me3	Stomach
14_78185575_T_G_b37	ENSG00000119705	ENSG00000100603	Stomach	Adrenal Gland	H3K36me3	Stomach
14_78199019_T_A_b37	ENSG00000119705	ENSG00000100603	Stomach	Adrenal Gland	H3K36me3	Stomach
14_78214290_G_A_b37	ENSG00000119705	ENSG00000100603	Stomach	Adrenal Gland	H3K36me3	Stomach
14_94542690_C_G_b37	ENSG00000089737	ENSG00000165948	Artery - Aorta	Lung	H3K4me3	Artery - Aorta
14_94543323_T_C_b37	ENSG00000089737	ENSG00000165948	Artery - Aorta	Lung	H3K4me1	Lung
15_34873316_G_C_b37	ENSG00000175265	ENSG00000215252	Stomach	Colon - Sigmoid	H3K4me1	Stomach
15_34873645_G_C_b37	ENSG00000175265	ENSG00000215252	Pancreas	Nerve - Tibial	H3K27ac	Pancreas
15_34874382_C_T_b37	ENSG00000175265	ENSG00000215252	Stomach	Esophagus - Gastroesophageal Junction	H3K4me3	Stomach
15_34874382_C_T_b37	ENSG00000175265	ENSG00000215252	Stomach	Colon - Sigmoid	H3K4me3	Stomach
15_34880894_C_T_b37	ENSG00000175265	ENSG00000215252	Stomach	Colon - Sigmoid	H3K27ac	Colon - Sigmoid
15_40325860_A_G_b37	ENSG00000140319	ENSG00000128829	Esophagus - Mucosa	Muscle - Skeletal	H3K27ac	Muscle - Skeletal
15_40325860_A_G_b37	ENSG00000140319	ENSG00000128829	Esophagus - Gastroesophageal Junction	Muscle - Skeletal	H3K27ac	Muscle - Skeletal
15_40325860_A_G_b37	ENSG00000140319	ENSG00000128829	Pancreas	Muscle - Skeletal	H3K27ac	Muscle - Skeletal
15_40325860_A_G_b37	ENSG00000140319	ENSG00000128829	Spleen	Muscle - Skeletal	H3K27ac	Muscle - Skeletal
15_40325860_A_G_b37	ENSG00000140319	ENSG00000128829	Artery - Aorta	Muscle - Skeletal	H3K27ac	Muscle - Skeletal
15_40325860_A_G_b37	ENSG00000140319	ENSG00000128829	Colon - Transverse	Muscle - Skeletal	H3K36me3	Muscle - Skeletal
15_40325860_A_G_b37	ENSG00000140319	ENSG00000128829	Colon - Transverse	Muscle - Skeletal	H3K27ac	Muscle - Skeletal
15_40325860_A_G_b37	ENSG00000140319	ENSG00000128829	Colon - Sigmoid	Muscle - Skeletal	H3K27ac	Muscle - Skeletal
15_40325860_A_G_b37	ENSG00000140319	ENSG00000128829	Adrenal Gland	Muscle - Skeletal	H3K27ac	Muscle - Skeletal
15_40325860_A_G_b37	ENSG00000140319	ENSG00000128829	Small Intestine - Terminal Ileum	Muscle - Skeletal	H3K27ac	Muscle - Skeletal
15_40330629_C_T_b37	ENSG00000140319	ENSG00000128829	Small Intestine - Terminal Ileum	Muscle - Skeletal	H3K4me1	Muscle - Skeletal
15_40728036_C_T_b37	ENSG00000128928	ENSG00000140320	Lung	Thyroid	H3K4me1	Lung
15_40728412_AGCTCCCGCTCCC_A_b37	ENSG00000128928	ENSG00000140320	Lung	Thyroid	H3K4me1	Lung
15_40728412_AGCTCCCGCTCCC_A_b37	ENSG00000128928	ENSG00000140320	Lung	Thyroid	H3K27me3	Lung
15_40730392_G_GT_b37	ENSG00000128928	ENSG00000140320	Spleen	Pancreas	H3K27me3	Spleen
15_42123267_G_A_b37	ENSG00000137802	ENSG00000243789	Esophagus - Muscularis	Esophagus - Mucosa	H3K27ac	Esophagus - Mucosa
15_42126435_T_C_b37	ENSG00000243708	ENSG00000243789	Spleen	Stomach	H3K36me3	Spleen
15_52486306_C_T_b37	ENSG00000128833	ENSG00000069966	Stomach	Nerve - Tibial	H3K36me3	Stomach
15_52486306_C_T_b37	ENSG00000128833	ENSG00000069966	Stomach	Colon - Sigmoid	H3K36me3	Stomach
15_68495584_A_G_b37	ENSG00000129007	ENSG00000128973	Muscle - Skeletal	Nerve - Tibial	H3K4me1	Muscle - Skeletal
15_83818150_T_A_b37	ENSG00000136404	ENSG00000166503	Muscle - Skeletal	Esophagus - Muscularis	H3K36me3	Esophagus - Muscularis
15_83818272_G_A_b37	ENSG00000136404	ENSG00000166503	Muscle - Skeletal	Esophagus - Muscularis	H3K36me3	Esophagus - Muscularis
15_89437813_T_TTTCCTACCAGCA_b37	ENSG00000140545	ENSG00000140511	Artery - Aorta	Lung	H3K4me1	Lung
15_89437813_T_TTTCCTACCAGCA_b37	ENSG00000140545	ENSG00000140511	Artery - Aorta	Lung	H3K27ac	Artery - Aorta
15_89437813_T_TTTCCTACCAGCA_b37	ENSG00000140545	ENSG00000140511	Artery - Aorta	Esophagus - Muscularis	H3K4me1	Esophagus - Muscularis
15_89437813_T_TTTCCTACCAGCA_b37	ENSG00000140545	ENSG00000140511	Artery - Aorta	Esophagus - Muscularis	H3K27ac	Artery - Aorta
15_89437813_T_TTTCCTACCAGCA_b37	ENSG00000140545	ENSG00000140511	Artery - Aorta	Thyroid	H3K27ac	Artery - Aorta
15_89438121_A_G_b37	ENSG00000140545	ENSG00000140511	Artery - Aorta	Lung	H3K4me1	Lung
15_89438121_A_G_b37	ENSG00000140545	ENSG00000140511	Artery - Aorta	Esophagus - Muscularis	H3K4me1	Esophagus - Muscularis
15_89438121_A_G_b37	ENSG00000140545	ENSG00000140511	Artery - Aorta	Esophagus - Muscularis	H3K27ac	Artery - Aorta
15_89438121_A_G_b37	ENSG00000140545	ENSG00000140511	Artery - Aorta	Thyroid	H3K27ac	Artery - Aorta
15_89438121_A_G_b37	ENSG00000140545	ENSG00000140511	Artery - Aorta	Esophagus - Mucosa	H3K4me1	Esophagus - Mucosa
15_89438126_C_G_b37	ENSG00000140545	ENSG00000140511	Artery - Aorta	Esophagus - Mucosa	H3K4me1	Esophagus - Mucosa
15_89438126_C_G_b37	ENSG00000140545	ENSG00000140511	Artery - Aorta	Esophagus - Muscularis	H3K4me1	Esophagus - Muscularis
15_89438126_C_G_b37	ENSG00000140545	ENSG00000140511	Artery - Aorta	Thyroid	H3K27ac	Artery - Aorta
15_89442466_G_C_b37	ENSG00000140545	ENSG00000140511	Artery - Aorta	Nerve - Tibial	H3K27ac	Artery - Aorta
15_89442466_G_C_b37	ENSG00000140545	ENSG00000140511	Artery - Tibial	Nerve - Tibial	H3K4me1	Artery - Tibial
15_89443373_T_G_b37	ENSG00000140545	ENSG00000140511	Esophagus - Muscularis	Muscle - Skeletal	H3K27ac	Muscle - Skeletal
15_89443373_T_G_b37	ENSG00000140545	ENSG00000140511	Thyroid	Muscle - Skeletal	H3K27ac	Muscle - Skeletal
15_89443373_T_G_b37	ENSG00000140545	ENSG00000140511	Esophagus - Mucosa	Muscle - Skeletal	H3K27ac	Muscle - Skeletal
15_89443373_T_G_b37	ENSG00000140545	ENSG00000140511	Artery - Aorta	Nerve - Tibial	H3K27ac	Artery - Aorta
16_103923_C_G_b37	ENSG00000161981	ENSG00000007384	Spleen	Thyroid	H3K27ac	Spleen
16_104874_C_T_b37	ENSG00000161981	ENSG00000007384	Spleen	Thyroid	H3K4me1	Spleen
16_1819433_G_A_b37	ENSG00000103024	ENSG00000197774	Artery - Aorta	Stomach	H3K36me3	Stomach
16_1819433_G_A_b37	ENSG00000103024	ENSG00000197774	Artery - Aorta	Stomach	H3K27ac	Stomach
16_1822797_C_CACCT_b37	ENSG00000103024	ENSG00000197774	Nerve - Tibial	Stomach	H3K4me1	Stomach
16_1822797_C_CACCT_b37	ENSG00000103024	ENSG00000197774	Nerve - Tibial	Thyroid	H3K27ac	Nerve - Tibial
16_1822797_C_CACCT_b37	ENSG00000103024	ENSG00000197774	Artery - Aorta	Thyroid	H3K27ac	Artery - Aorta
16_1822797_C_CACCT_b37	ENSG00000103024	ENSG00000197774	Colon - Sigmoid	Thyroid	H3K27ac	Colon - Sigmoid
16_1825768_A_C_b37	ENSG00000103024	ENSG00000197774	Artery - Aorta	Stomach	H3K36me3	Stomach
16_1881180_C_A_b37	ENSG00000063854	ENSG00000180185	Esophagus - Gastroesophageal Junction	Pancreas	H3K27ac	Pancreas
16_30097630_C_T_b37	ENSG00000149923	ENSG00000149922	Esophagus - Mucosa	Spleen	H3K27ac	Spleen
16_30101596_C_A_b37	ENSG00000149923	ENSG00000149922	Esophagus - Mucosa	Colon - Sigmoid	H3K4me3	Esophagus - Mucosa
16_30101596_C_A_b37	ENSG00000149923	ENSG00000149922	Esophagus - Mucosa	Colon - Sigmoid	H3K27ac	Esophagus - Mucosa
16_30102802_T_C_b37	ENSG00000090238	ENSG00000149922	Colon - Sigmoid	Adrenal Gland	H3K4me3	Colon - Sigmoid
16_30102802_T_C_b37	ENSG00000090238	ENSG00000149922	Colon - Sigmoid	Adrenal Gland	H3K4me1	Colon - Sigmoid
16_30125840_G_C_b37	ENSG00000102886	ENSG00000102882	Esophagus - Muscularis	Thyroid	H3K36me3	Esophagus - Muscularis
16_423394_C_A_b37	ENSG00000129925	ENSG00000086504	Lung	Muscle - Skeletal	H3K36me3	Lung
16_4523208_G_A_b37	ENSG00000153406	ENSG00000103415	Small Intestine - Terminal Ileum	Spleen	H3K4me1	Spleen
16_4530806_A_T_b37	ENSG00000153406	ENSG00000103415	Small Intestine - Terminal Ileum	Spleen	H3K4me1	Spleen
16_4536165_A_C_b37	ENSG00000153406	ENSG00000103415	Small Intestine - Terminal Ileum	Spleen	H3K27ac	Spleen
16_66585230_T_C_b37	ENSG00000217555	ENSG00000166548	Artery - Aorta	Lung	H3K4me1	Lung
16_66585230_T_C_b37	ENSG00000217555	ENSG00000166548	Artery - Aorta	Lung	H3K27ac	Lung
16_66585338_T_C_b37	ENSG00000217555	ENSG00000166548	Thyroid	Esophagus - Mucosa	H3K4me1	Esophagus - Mucosa
16_66585338_T_C_b37	ENSG00000217555	ENSG00000166548	Artery - Aorta	Lung	H3K4me1	Lung
16_66585338_T_C_b37	ENSG00000217555	ENSG00000166548	Thyroid	Lung	H3K4me1	Lung
16_66585338_T_C_b37	ENSG00000217555	ENSG00000166548	Thyroid	Lung	H3K27ac	Lung
16_66586189_C_G_b37	ENSG00000217555	ENSG00000166548	Thyroid	Lung	H3K4me1	Lung
16_70559151_A_G_b37	ENSG00000103051	ENSG00000189091	Adrenal Gland	Stomach	H3K4me3	Stomach
16_70559151_A_G_b37	ENSG00000103051	ENSG00000189091	Adrenal Gland	Stomach	H3K27ac	Stomach
16_70559151_A_G_b37	ENSG00000103051	ENSG00000189091	Adrenal Gland	Lung	H3K4me3	Lung
16_70559151_A_G_b37	ENSG00000103051	ENSG00000189091	Adrenal Gland	Esophagus - Muscularis	H3K4me3	Esophagus - Muscularis
16_70559151_A_G_b37	ENSG00000103051	ENSG00000189091	Adrenal Gland	Esophagus - Muscularis	H3K27ac	Esophagus - Muscularis
16_70559151_A_G_b37	ENSG00000103051	ENSG00000189091	Adrenal Gland	Artery - Aorta	H3K4me3	Artery - Aorta
16_70560361_G_A_b37	ENSG00000103051	ENSG00000189091	Adrenal Gland	Lung	H3K4me1	Lung
16_70560361_G_A_b37	ENSG00000103051	ENSG00000189091	Adrenal Gland	Esophagus - Muscularis	H3K4me1	Esophagus - Muscularis
16_70560361_G_A_b37	ENSG00000103051	ENSG00000189091	Adrenal Gland	Esophagus - Muscularis	H3K36me3	Esophagus - Muscularis
16_70560361_G_A_b37	ENSG00000103051	ENSG00000189091	Adrenal Gland	Artery - Tibial	H3K4me1	Artery - Tibial
16_71759364_C_T_b37	ENSG00000040199	ENSG00000166747	Esophagus - Muscularis	Adrenal Gland	H3K4me1	Esophagus - Muscularis
16_71759364_C_T_b37	ENSG00000040199	ENSG00000166747	Colon - Transverse	Adrenal Gland	H3K27ac	Colon - Transverse
16_71760988_C_A_b37	ENSG00000040199	ENSG00000166747	Esophagus - Muscularis	Adrenal Gland	H3K4me1	Esophagus - Muscularis
16_71760988_C_A_b37	ENSG00000040199	ENSG00000166747	Esophagus - Muscularis	Adrenal Gland	H3K27ac	Esophagus - Muscularis
16_71760988_C_A_b37	ENSG00000040199	ENSG00000166747	Spleen	Adrenal Gland	H3K4me1	Spleen
16_71760988_C_A_b37	ENSG00000040199	ENSG00000166747	Spleen	Adrenal Gland	H3K27ac	Spleen
16_71760988_C_A_b37	ENSG00000040199	ENSG00000166747	Colon - Transverse	Adrenal Gland	H3K27ac	Colon - Transverse
16_71761061_T_C_b37	ENSG00000040199	ENSG00000166747	Esophagus - Muscularis	Adrenal Gland	H3K4me1	Esophagus - Muscularis
16_71761061_T_C_b37	ENSG00000040199	ENSG00000166747	Esophagus - Muscularis	Adrenal Gland	H3K27ac	Esophagus - Muscularis
16_71761061_T_C_b37	ENSG00000040199	ENSG00000166747	Spleen	Adrenal Gland	H3K4me1	Spleen
16_71761061_T_C_b37	ENSG00000040199	ENSG00000166747	Spleen	Adrenal Gland	H3K27ac	Spleen
16_71761061_T_C_b37	ENSG00000040199	ENSG00000166747	Colon - Transverse	Adrenal Gland	H3K27ac	Colon - Transverse
16_71880965_T_C_b37	ENSG00000224470	ENSG00000182149	Esophagus - Gastroesophageal Junction	Muscle - Skeletal	H3K27ac	Muscle - Skeletal
16_71880965_T_C_b37	ENSG00000224470	ENSG00000182149	Nerve - Tibial	Muscle - Skeletal	H3K27ac	Muscle - Skeletal
16_71880965_T_C_b37	ENSG00000224470	ENSG00000182149	Thyroid	Muscle - Skeletal	H3K27ac	Muscle - Skeletal
16_71881444_C_G_b37	ENSG00000224470	ENSG00000182149	Esophagus - Gastroesophageal Junction	Muscle - Skeletal	H3K27ac	Muscle - Skeletal
16_71881444_C_G_b37	ENSG00000224470	ENSG00000182149	Lung	Muscle - Skeletal	H3K27ac	Muscle - Skeletal
16_71881444_C_G_b37	ENSG00000224470	ENSG00000182149	Nerve - Tibial	Muscle - Skeletal	H3K4me1	Muscle - Skeletal
16_71881444_C_G_b37	ENSG00000224470	ENSG00000182149	Nerve - Tibial	Muscle - Skeletal	H3K27ac	Muscle - Skeletal
16_71881444_C_G_b37	ENSG00000224470	ENSG00000182149	Esophagus - Muscularis	Muscle - Skeletal	H3K27ac	Muscle - Skeletal
16_71881444_C_G_b37	ENSG00000224470	ENSG00000182149	Artery - Aorta	Muscle - Skeletal	H3K27ac	Muscle - Skeletal
16_71881444_C_G_b37	ENSG00000224470	ENSG00000182149	Colon - Sigmoid	Muscle - Skeletal	H3K27ac	Muscle - Skeletal
16_71881444_C_G_b37	ENSG00000224470	ENSG00000182149	Thyroid	Muscle - Skeletal	H3K4me1	Muscle - Skeletal
16_71881444_C_G_b37	ENSG00000224470	ENSG00000182149	Thyroid	Muscle - Skeletal	H3K27ac	Muscle - Skeletal
16_71886530_T_A_b37	ENSG00000224470	ENSG00000182149	Esophagus - Muscularis	Muscle - Skeletal	H3K36me3	Esophagus - Muscularis
16_71892531_C_T_b37	ENSG00000224470	ENSG00000182149	Lung	Muscle - Skeletal	H3K4me1	Muscle - Skeletal
16_71892531_C_T_b37	ENSG00000224470	ENSG00000182149	Nerve - Tibial	Muscle - Skeletal	H3K4me1	Muscle - Skeletal
16_71892531_C_T_b37	ENSG00000224470	ENSG00000182149	Nerve - Tibial	Muscle - Skeletal	H3K27ac	Muscle - Skeletal
16_71892531_C_T_b37	ENSG00000224470	ENSG00000182149	Colon - Sigmoid	Muscle - Skeletal	H3K27ac	Muscle - Skeletal
16_71892531_C_T_b37	ENSG00000224470	ENSG00000182149	Thyroid	Muscle - Skeletal	H3K4me1	Muscle - Skeletal
16_71892531_C_T_b37	ENSG00000224470	ENSG00000182149	Thyroid	Muscle - Skeletal	H3K27ac	Muscle - Skeletal
16_71893470_T_C_b37	ENSG00000224470	ENSG00000182149	Lung	Muscle - Skeletal	H3K4me1	Muscle - Skeletal
16_71893470_T_C_b37	ENSG00000224470	ENSG00000182149	Lung	Muscle - Skeletal	H3K36me3	Lung
16_71893470_T_C_b37	ENSG00000224470	ENSG00000182149	Lung	Muscle - Skeletal	H3K27ac	Muscle - Skeletal
16_71893470_T_C_b37	ENSG00000224470	ENSG00000182149	Nerve - Tibial	Muscle - Skeletal	H3K27ac	Muscle - Skeletal
16_71893470_T_C_b37	ENSG00000224470	ENSG00000182149	Artery - Aorta	Muscle - Skeletal	H3K27ac	Muscle - Skeletal
16_71893470_T_C_b37	ENSG00000224470	ENSG00000182149	Colon - Sigmoid	Muscle - Skeletal	H3K4me1	Muscle - Skeletal
16_71893470_T_C_b37	ENSG00000224470	ENSG00000182149	Thyroid	Muscle - Skeletal	H3K4me1	Muscle - Skeletal
16_71893470_T_C_b37	ENSG00000224470	ENSG00000182149	Thyroid	Muscle - Skeletal	H3K27ac	Muscle - Skeletal
16_719326_AG_A_b37	ENSG00000140983	ENSG00000161996	Spleen	Pancreas	H3K4me3	Spleen
16_719326_AG_A_b37	ENSG00000140983	ENSG00000161996	Spleen	Colon - Transverse	H3K36me3	Spleen
16_720986_G_A_b37	ENSG00000140983	ENSG00000103269	Stomach	Nerve - Tibial	H3K36me3	Stomach
16_720986_G_A_b37	ENSG00000140983	ENSG00000103269	Stomach	Colon - Transverse	H3K36me3	Stomach
16_722331_C_T_b37	ENSG00000140983	ENSG00000103269	Adrenal Gland	Stomach	H3K36me3	Stomach
16_722331_C_T_b37	ENSG00000140983	ENSG00000103269	Adrenal Gland	Colon - Sigmoid	H3K36me3	Colon - Sigmoid
16_732287_GC_G_b37	ENSG00000161999	ENSG00000103269	Colon - Transverse	Colon - Sigmoid	H3K36me3	Colon - Sigmoid
16_732287_GC_G_b37	ENSG00000161999	ENSG00000103269	Adrenal Gland	Colon - Sigmoid	H3K4me1	Colon - Sigmoid
16_732287_GC_G_b37	ENSG00000161999	ENSG00000103269	Adrenal Gland	Colon - Sigmoid	H3K36me3	Colon - Sigmoid
16_74701360_C_T_b37	ENSG00000168404	ENSG00000168411	Spleen	Muscle - Skeletal	H3K4me1	Spleen
16_74701360_C_T_b37	ENSG00000168404	ENSG00000168411	Spleen	Nerve - Tibial	H3K4me1	Spleen
16_74701360_C_T_b37	ENSG00000168404	ENSG00000168411	Spleen	Artery - Aorta	H3K4me1	Spleen
16_74701360_C_T_b37	ENSG00000168404	ENSG00000168411	Spleen	Artery - Aorta	H3K27ac	Spleen
16_74701360_C_T_b37	ENSG00000168404	ENSG00000168411	Spleen	Thyroid	H3K27ac	Spleen
16_74701360_C_T_b37	ENSG00000168404	ENSG00000168411	Spleen	Adrenal Gland	H3K27ac	Spleen
16_775947_G_C_b37	ENSG00000103254	ENSG00000162004	Nerve - Tibial	Colon - Sigmoid	H3K27me3	Colon - Sigmoid
16_775954_C_A_b37	ENSG00000103254	ENSG00000162004	Nerve - Tibial	Colon - Sigmoid	H3K27me3	Colon - Sigmoid
16_775955_C_A_b37	ENSG00000103254	ENSG00000162004	Nerve - Tibial	Colon - Sigmoid	H3K27me3	Colon - Sigmoid
16_81037391_AAAG_A_b37	ENSG00000103121	ENSG00000166451	Nerve - Tibial	Esophagus - Muscularis	H3K4me1	Esophagus - Muscularis
16_81037391_AAAG_A_b37	ENSG00000103121	ENSG00000166451	Artery - Tibial	Esophagus - Muscularis	H3K4me1	Esophagus - Muscularis
16_81037682_G_A_b37	ENSG00000103121	ENSG00000166451	Nerve - Tibial	Esophagus - Muscularis	H3K4me1	Esophagus - Muscularis
16_81037721_G_A_b37	ENSG00000103121	ENSG00000166451	Nerve - Tibial	Esophagus - Muscularis	H3K4me1	Esophagus - Muscularis
16_81037831_AAAT_A_b37	ENSG00000103121	ENSG00000166451	Nerve - Tibial	Esophagus - Muscularis	H3K4me3	Esophagus - Muscularis
16_81037831_AAAT_A_b37	ENSG00000103121	ENSG00000166451	Nerve - Tibial	Esophagus - Muscularis	H3K4me1	Esophagus - Muscularis
16_81038278_G_C_b37	ENSG00000103121	ENSG00000166451	Nerve - Tibial	Artery - Aorta	H3K4me1	Nerve - Tibial
16_81038278_G_C_b37	ENSG00000103121	ENSG00000166451	Artery - Tibial	Artery - Aorta	H3K4me1	Artery - Tibial
16_81038766_G_A_b37	ENSG00000103121	ENSG00000166451	Esophagus - Gastroesophageal Junction	Spleen	H3K27ac	Spleen
16_81038766_G_A_b37	ENSG00000103121	ENSG00000166451	Nerve - Tibial	Esophagus - Muscularis	H3K4me3	Esophagus - Muscularis
16_81039195_G_GCGACTTATCACAA_b37	ENSG00000103121	ENSG00000166451	Esophagus - Gastroesophageal Junction	Artery - Aorta	H3K27ac	Esophagus - Gastroesophageal Junction
16_81039195_G_GCGACTTATCACAA_b37	ENSG00000103121	ENSG00000166451	Nerve - Tibial	Esophagus - Muscularis	H3K27ac	Esophagus - Muscularis
16_81039195_G_GCGACTTATCACAA_b37	ENSG00000103121	ENSG00000166451	Nerve - Tibial	Colon - Transverse	H3K27ac	Colon - Transverse
16_81042028_G_T_b37	ENSG00000103121	ENSG00000166451	Colon - Sigmoid	Spleen	H3K4me1	Spleen
16_81042028_G_T_b37	ENSG00000103121	ENSG00000166451	Artery - Tibial	Spleen	H3K4me1	Spleen
16_81046101_A_G_b37	ENSG00000103121	ENSG00000166451	Nerve - Tibial	Spleen	H3K36me3	Spleen
16_81046101_A_G_b37	ENSG00000103121	ENSG00000166451	Colon - Sigmoid	Spleen	H3K36me3	Spleen
16_81046101_A_G_b37	ENSG00000103121	ENSG00000166451	Artery - Tibial	Spleen	H3K36me3	Spleen
16_81050172_A_G_b37	ENSG00000103121	ENSG00000166451	Colon - Sigmoid	Esophagus - Muscularis	H3K36me3	Esophagus - Muscularis
16_81050172_A_G_b37	ENSG00000103121	ENSG00000166451	Artery - Tibial	Esophagus - Muscularis	H3K36me3	Esophagus - Muscularis
16_81050172_A_G_b37	ENSG00000103121	ENSG00000166451	Colon - Sigmoid	Spleen	H3K36me3	Spleen
16_81050172_A_G_b37	ENSG00000103121	ENSG00000166451	Artery - Tibial	Spleen	H3K36me3	Spleen
16_81052845_G_A_b37	ENSG00000103121	ENSG00000166451	Colon - Sigmoid	Spleen	H3K36me3	Spleen
16_81052845_G_A_b37	ENSG00000103121	ENSG00000166451	Artery - Tibial	Spleen	H3K36me3	Spleen
16_81055878_G_A_b37	ENSG00000103121	ENSG00000166451	Colon - Sigmoid	Spleen	H3K36me3	Spleen
16_81055878_G_A_b37	ENSG00000103121	ENSG00000166451	Artery - Tibial	Spleen	H3K36me3	Spleen
16_81056111_C_A_b37	ENSG00000103121	ENSG00000166451	Colon - Sigmoid	Spleen	H3K36me3	Spleen
16_81056111_C_A_b37	ENSG00000103121	ENSG00000166451	Artery - Tibial	Spleen	H3K36me3	Spleen
16_81056835_G_A_b37	ENSG00000103121	ENSG00000166451	Artery - Tibial	Spleen	H3K36me3	Spleen
16_833291_C_G_b37	ENSG00000127586	ENSG00000007376	Muscle - Skeletal	Lung	H3K27me3	Muscle - Skeletal
16_833291_C_G_b37	ENSG00000127586	ENSG00000007376	Muscle - Skeletal	Esophagus - Muscularis	H3K27me3	Muscle - Skeletal
16_833291_C_G_b37	ENSG00000127586	ENSG00000007376	Muscle - Skeletal	Thyroid	H3K27me3	Muscle - Skeletal
16_841710_C_G_b37	ENSG00000127586	ENSG00000007376	Muscle - Skeletal	Stomach	H3K36me3	Stomach
16_88770224_A_T_b37	ENSG00000174177	ENSG00000158717	Lung	Pancreas	H3K4me3	Lung
16_88770224_A_T_b37	ENSG00000174177	ENSG00000158717	Lung	Pancreas	H3K4me1	Lung
16_88770224_A_T_b37	ENSG00000174177	ENSG00000158717	Lung	Colon - Transverse	H3K4me1	Lung
16_88770224_A_T_b37	ENSG00000174177	ENSG00000158717	Lung	Adrenal Gland	H3K4me3	Lung
16_88770224_A_T_b37	ENSG00000174177	ENSG00000158717	Lung	Adrenal Gland	H3K4me1	Lung
16_88770314_G_A_b37	ENSG00000174177	ENSG00000158717	Lung	Muscle - Skeletal	H3K4me3	Lung
16_88770314_G_A_b37	ENSG00000174177	ENSG00000158717	Lung	Muscle - Skeletal	H3K4me1	Lung
16_88770314_G_A_b37	ENSG00000174177	ENSG00000158717	Lung	Pancreas	H3K4me3	Lung
16_88770314_G_A_b37	ENSG00000174177	ENSG00000158717	Lung	Colon - Transverse	H3K4me1	Lung
16_88770314_G_A_b37	ENSG00000174177	ENSG00000158717	Lung	Adrenal Gland	H3K4me3	Lung
16_88770314_G_A_b37	ENSG00000174177	ENSG00000158717	Lung	Adrenal Gland	H3K4me1	Lung
16_88773528_C_A_b37	ENSG00000174177	ENSG00000158717	Lung	Muscle - Skeletal	H3K27ac	Muscle - Skeletal
16_88773893_C_T_b37	ENSG00000174177	ENSG00000158717	Nerve - Tibial	Muscle - Skeletal	H3K4me3	Muscle - Skeletal
16_88785126_A_G_b37	ENSG00000174177	ENSG00000103335	Nerve - Tibial	Pancreas	H3K27ac	Nerve - Tibial
16_88876666_C_G_b37	ENSG00000198931	ENSG00000141012	Esophagus - Mucosa	Nerve - Tibial	H3K4me3	Esophagus - Mucosa
16_8947128_G_T_b37	ENSG00000140650	ENSG00000153048	Lung	Nerve - Tibial	H3K27ac	Lung
16_8947128_G_T_b37	ENSG00000140650	ENSG00000153048	Lung	Esophagus - Muscularis	H3K27ac	Lung
16_90087843_A_G_b37	ENSG00000141013	ENSG00000003249	Artery - Aorta	Adrenal Gland	H3K27ac	Artery - Aorta
17_10596713_C_T_b37	ENSG00000170222	ENSG00000133028	Adrenal Gland	Stomach	H3K36me3	Stomach
17_10598634_T_G_b37	ENSG00000170222	ENSG00000187824	Nerve - Tibial	Stomach	H3K36me3	Stomach
17_10602415_G_A_b37	ENSG00000170222	ENSG00000187824	Esophagus - Gastroesophageal Junction	Small Intestine - Terminal Ileum	H3K27ac	Small Intestine - Terminal Ileum
17_10602415_G_A_b37	ENSG00000170222	ENSG00000187824	Esophagus - Muscularis	Small Intestine - Terminal Ileum	H3K27ac	Small Intestine - Terminal Ileum
17_10602415_G_A_b37	ENSG00000187824	ENSG00000133028	Lung	Thyroid	H3K4me1	Lung
17_10610022_A_G_b37	ENSG00000170222	ENSG00000187824	Nerve - Tibial	Stomach	H3K36me3	Stomach
17_10610865_AG_A_b37	ENSG00000170222	ENSG00000187824	Nerve - Tibial	Stomach	H3K36me3	Stomach
17_10611116_A_T_b37	ENSG00000170222	ENSG00000187824	Nerve - Tibial	Stomach	H3K36me3	Stomach
17_10611281_A_G_b37	ENSG00000170222	ENSG00000187824	Nerve - Tibial	Stomach	H3K36me3	Stomach
17_10611555_A_G_b37	ENSG00000170222	ENSG00000187824	Artery - Aorta	Stomach	H3K36me3	Stomach
17_10613209_A_C_b37	ENSG00000170222	ENSG00000187824	Artery - Aorta	Stomach	H3K36me3	Stomach
17_10613398_CTGTT_C_b37	ENSG00000170222	ENSG00000187824	Nerve - Tibial	Stomach	H3K36me3	Stomach
17_10613398_CTGTT_C_b37	ENSG00000170222	ENSG00000187824	Artery - Aorta	Stomach	H3K36me3	Stomach
17_10613398_CTGTT_C_b37	ENSG00000170222	ENSG00000187824	Colon - Sigmoid	Stomach	H3K36me3	Stomach
17_10613612_T_C_b37	ENSG00000170222	ENSG00000187824	Nerve - Tibial	Stomach	H3K36me3	Stomach
17_10613612_T_C_b37	ENSG00000170222	ENSG00000187824	Colon - Sigmoid	Stomach	H3K36me3	Stomach
17_10614442_A_G_b37	ENSG00000170222	ENSG00000187824	Nerve - Tibial	Stomach	H3K36me3	Stomach
17_10614442_A_G_b37	ENSG00000170222	ENSG00000187824	Artery - Aorta	Stomach	H3K36me3	Stomach
17_10614673_G_A_b37	ENSG00000170222	ENSG00000187824	Nerve - Tibial	Stomach	H3K36me3	Stomach
17_10614867_C_T_b37	ENSG00000170222	ENSG00000187824	Nerve - Tibial	Stomach	H3K36me3	Stomach
17_10614869_G_T_b37	ENSG00000170222	ENSG00000187824	Nerve - Tibial	Stomach	H3K36me3	Stomach
17_10616416_C_T_b37	ENSG00000170222	ENSG00000187824	Artery - Aorta	Stomach	H3K36me3	Stomach
17_10616470_T_C_b37	ENSG00000170222	ENSG00000187824	Artery - Aorta	Stomach	H3K36me3	Stomach
17_10618220_T_C_b37	ENSG00000170222	ENSG00000187824	Artery - Aorta	Stomach	H3K36me3	Stomach
17_1623675_A_G_b37	ENSG00000186594	ENSG00000167716	Muscle - Skeletal	Esophagus - Gastroesophageal Junction	H3K27ac	Muscle - Skeletal
17_1623675_A_G_b37	ENSG00000186594	ENSG00000167716	Muscle - Skeletal	Colon - Transverse	H3K27ac	Muscle - Skeletal
17_16344601_G_C_b37	ENSG00000187688	ENSG00000181350	Lung	Colon - Transverse	H3K36me3	Lung
17_27904711_G_A_b37	ENSG00000167543	ENSG00000108262	Esophagus - Gastroesophageal Junction	Muscle - Skeletal	H3K27ac	Esophagus - Gastroesophageal Junction
17_27904711_G_A_b37	ENSG00000167543	ENSG00000108262	Esophagus - Muscularis	Muscle - Skeletal	H3K4me1	Esophagus - Muscularis
17_27904711_G_A_b37	ENSG00000167543	ENSG00000108262	Esophagus - Muscularis	Muscle - Skeletal	H3K27ac	Esophagus - Muscularis
17_27904711_G_A_b37	ENSG00000167543	ENSG00000108262	Colon - Sigmoid	Muscle - Skeletal	H3K4me1	Colon - Sigmoid
17_27904711_G_A_b37	ENSG00000167543	ENSG00000108262	Colon - Sigmoid	Muscle - Skeletal	H3K27ac	Colon - Sigmoid
17_27904711_G_A_b37	ENSG00000167543	ENSG00000108262	Esophagus - Mucosa	Muscle - Skeletal	H3K27ac	Esophagus - Mucosa
17_40715570_G_T_b37	ENSG00000108788	ENSG00000068120	Artery - Aorta	Muscle - Skeletal	H3K27ac	Muscle - Skeletal
17_47005588_C_T_b37	ENSG00000159210	ENSG00000159202	Colon - Transverse	Spleen	H3K36me3	Spleen
17_48257248_T_A_b37	ENSG00000108821	ENSG00000108823	Artery - Aorta	Colon - Transverse	H3K27ac	Artery - Aorta
17_48257248_T_A_b37	ENSG00000108821	ENSG00000108823	Artery - Aorta	Muscle - Skeletal	H3K27ac	Artery - Aorta
17_48257248_T_A_b37	ENSG00000108821	ENSG00000108823	Artery - Aorta	Thyroid	H3K27ac	Artery - Aorta
17_48441064_G_A_b37	ENSG00000108826	ENSG00000015532	Stomach	Muscle - Skeletal	H3K4me1	Stomach
17_48441064_G_A_b37	ENSG00000108826	ENSG00000015532	Stomach	Muscle - Skeletal	H3K27ac	Stomach
17_48441064_G_A_b37	ENSG00000108826	ENSG00000015532	Stomach	Lung	H3K4me1	Stomach
17_48441064_G_A_b37	ENSG00000108826	ENSG00000015532	Stomach	Lung	H3K27ac	Stomach
17_48441064_G_A_b37	ENSG00000108826	ENSG00000015532	Stomach	Esophagus - Mucosa	H3K27ac	Stomach
17_48441392_C_G_b37	ENSG00000108826	ENSG00000015532	Stomach	Muscle - Skeletal	H3K4me1	Stomach
17_48441392_C_G_b37	ENSG00000108826	ENSG00000015532	Stomach	Muscle - Skeletal	H3K27ac	Stomach
17_48441392_C_G_b37	ENSG00000108826	ENSG00000015532	Stomach	Lung	H3K4me1	Stomach
17_48441392_C_G_b37	ENSG00000108826	ENSG00000015532	Stomach	Lung	H3K27ac	Stomach
17_48441392_C_G_b37	ENSG00000108826	ENSG00000015532	Stomach	Nerve - Tibial	H3K27ac	Stomach
17_48441392_C_G_b37	ENSG00000108826	ENSG00000015532	Stomach	Esophagus - Mucosa	H3K27ac	Stomach
17_48442117_G_GGGAGCT_b37	ENSG00000108826	ENSG00000015532	Stomach	Muscle - Skeletal	H3K4me1	Stomach
17_48442117_G_GGGAGCT_b37	ENSG00000108826	ENSG00000015532	Stomach	Muscle - Skeletal	H3K27ac	Stomach
17_48442117_G_GGGAGCT_b37	ENSG00000108826	ENSG00000015532	Stomach	Lung	H3K4me1	Stomach
17_48442117_G_GGGAGCT_b37	ENSG00000108826	ENSG00000015532	Stomach	Lung	H3K27ac	Stomach
17_48442117_G_GGGAGCT_b37	ENSG00000108826	ENSG00000015532	Stomach	Nerve - Tibial	H3K27ac	Stomach
17_48442117_G_GGGAGCT_b37	ENSG00000108826	ENSG00000015532	Stomach	Esophagus - Mucosa	H3K4me1	Stomach
17_48442117_G_GGGAGCT_b37	ENSG00000108826	ENSG00000015532	Stomach	Esophagus - Mucosa	H3K27ac	Stomach
17_4849774_G_A_b37	ENSG00000108523	ENSG00000108515	Esophagus - Muscularis	Nerve - Tibial	H3K36me3	Esophagus - Muscularis
17_4849774_G_A_b37	ENSG00000108523	ENSG00000108515	Artery - Tibial	Nerve - Tibial	H3K36me3	Artery - Tibial
17_48549457_C_T_b37	ENSG00000167107	ENSG00000136457	Muscle - Skeletal	Adrenal Gland	H3K4me1	Muscle - Skeletal
17_48549457_C_T_b37	ENSG00000167107	ENSG00000136457	Muscle - Skeletal	Adrenal Gland	H3K27ac	Muscle - Skeletal
17_48549791_C_G_b37	ENSG00000167107	ENSG00000136457	Muscle - Skeletal	Adrenal Gland	H3K4me1	Muscle - Skeletal
17_48549791_C_G_b37	ENSG00000167107	ENSG00000136457	Muscle - Skeletal	Adrenal Gland	H3K27ac	Muscle - Skeletal
17_48553916_C_G_b37	ENSG00000136444	ENSG00000167107	Pancreas	Lung	H3K27ac	Pancreas
17_48553916_C_G_b37	ENSG00000136444	ENSG00000167107	Colon - Transverse	Lung	H3K27ac	Colon - Transverse
17_48553916_C_G_b37	ENSG00000136444	ENSG00000167107	Small Intestine - Terminal Ileum	Lung	H3K27ac	Small Intestine - Terminal Ileum
17_53035602_C_T_b37	ENSG00000141198	ENSG00000166260	Adrenal Gland	Colon - Sigmoid	H3K36me3	Colon - Sigmoid
17_53038430_A_G_b37	ENSG00000141198	ENSG00000166260	Adrenal Gland	Colon - Sigmoid	H3K36me3	Colon - Sigmoid
17_61776538_G_C_b37	ENSG00000136490	ENSG00000266173	Thyroid	Nerve - Tibial	H3K27ac	Nerve - Tibial
17_66422158_A_G_b37	ENSG00000070540	ENSG00000141337	Lung	Thyroid	H3K36me3	Lung
17_73522103_A_G_b37	ENSG00000182173	ENSG00000073350	Lung	Artery - Aorta	H3K27ac	Lung
17_73840243_G_A_b37	ENSG00000132471	ENSG00000092929	Esophagus - Gastroesophageal Junction	Spleen	H3K4me1	Spleen
17_73840243_G_A_b37	ENSG00000132471	ENSG00000092929	Nerve - Tibial	Spleen	H3K4me1	Spleen
17_73840243_G_A_b37	ENSG00000132471	ENSG00000092929	Esophagus - Muscularis	Spleen	H3K4me1	Spleen
17_73840243_G_A_b37	ENSG00000132471	ENSG00000092929	Artery - Aorta	Spleen	H3K4me1	Spleen
17_73840243_G_A_b37	ENSG00000132471	ENSG00000092929	Colon - Sigmoid	Spleen	H3K4me1	Spleen
17_73840243_G_A_b37	ENSG00000132471	ENSG00000092929	Thyroid	Spleen	H3K4me3	Spleen
17_73840243_G_A_b37	ENSG00000132471	ENSG00000092929	Thyroid	Spleen	H3K4me1	Spleen
17_73840243_G_A_b37	ENSG00000132471	ENSG00000092929	Adrenal Gland	Spleen	H3K4me3	Spleen
17_73840243_G_A_b37	ENSG00000132471	ENSG00000092929	Adrenal Gland	Spleen	H3K4me1	Spleen
17_73840243_G_A_b37	ENSG00000132471	ENSG00000092929	Artery - Tibial	Spleen	H3K4me1	Spleen
17_74267235_ACTGCCCTGGGCGCC_A_b37	ENSG00000185262	ENSG00000129646	Lung	Artery - Aorta	H3K4me1	Lung
17_74267235_ACTGCCCTGGGCGCC_A_b37	ENSG00000185262	ENSG00000129646	Colon - Transverse	Artery - Aorta	H3K27ac	Colon - Transverse
17_74269039_T_C_b37	ENSG00000185262	ENSG00000129646	Lung	Artery - Aorta	H3K4me1	Lung
17_74269775_A_C_b37	ENSG00000185262	ENSG00000129646	Lung	Nerve - Tibial	H3K4me1	Lung
17_74269775_A_C_b37	ENSG00000185262	ENSG00000129646	Lung	Artery - Aorta	H3K4me1	Lung
17_74269775_A_C_b37	ENSG00000185262	ENSG00000129646	Lung	Artery - Aorta	H3K27ac	Lung
17_74270069_T_C_b37	ENSG00000185262	ENSG00000129646	Lung	Nerve - Tibial	H3K4me1	Lung
17_74270069_T_C_b37	ENSG00000185262	ENSG00000129646	Lung	Esophagus - Muscularis	H3K27ac	Lung
17_74270069_T_C_b37	ENSG00000185262	ENSG00000129646	Lung	Artery - Aorta	H3K4me1	Lung
17_74270069_T_C_b37	ENSG00000185262	ENSG00000129646	Lung	Artery - Aorta	H3K27ac	Lung
17_74521800_G_A_b37	ENSG00000161544	ENSG00000214140	Thyroid	Muscle - Skeletal	H3K27ac	Muscle - Skeletal
17_74522646_C_T_b37	ENSG00000161544	ENSG00000214140	Thyroid	Muscle - Skeletal	H3K27ac	Muscle - Skeletal
17_74524651_T_G_b37	ENSG00000161544	ENSG00000214140	Thyroid	Muscle - Skeletal	H3K4me3	Muscle - Skeletal
17_74524652_T_G_b37	ENSG00000161544	ENSG00000214140	Thyroid	Muscle - Skeletal	H3K4me3	Muscle - Skeletal
17_74541137_C_T_b37	ENSG00000161544	ENSG00000214140	Esophagus - Mucosa	Artery - Aorta	H3K4me1	Esophagus - Mucosa
17_74541171_T_C_b37	ENSG00000161544	ENSG00000214140	Esophagus - Mucosa	Artery - Aorta	H3K4me1	Esophagus - Mucosa
17_74543230_G_A_b37	ENSG00000161544	ENSG00000214140	Esophagus - Mucosa	Colon - Sigmoid	H3K27ac	Esophagus - Mucosa
17_74546560_T_C_b37	ENSG00000161544	ENSG00000214140	Esophagus - Mucosa	Muscle - Skeletal	H3K27ac	Esophagus - Mucosa
17_74546560_T_C_b37	ENSG00000161544	ENSG00000214140	Esophagus - Mucosa	Colon - Sigmoid	H3K27ac	Esophagus - Mucosa
17_74546939_C_T_b37	ENSG00000161544	ENSG00000214140	Esophagus - Mucosa	Colon - Sigmoid	H3K27ac	Esophagus - Mucosa
17_74546939_C_T_b37	ENSG00000161544	ENSG00000214140	Esophagus - Mucosa	Muscle - Skeletal	H3K27ac	Esophagus - Mucosa
17_74547398_C_A_b37	ENSG00000161544	ENSG00000214140	Esophagus - Mucosa	Colon - Sigmoid	H3K27ac	Esophagus - Mucosa
17_74547398_C_A_b37	ENSG00000161544	ENSG00000214140	Esophagus - Mucosa	Muscle - Skeletal	H3K27ac	Esophagus - Mucosa
17_74548000_G_T_b37	ENSG00000161544	ENSG00000214140	Esophagus - Mucosa	Muscle - Skeletal	H3K27ac	Esophagus - Mucosa
17_74548000_G_T_b37	ENSG00000161544	ENSG00000214140	Esophagus - Mucosa	Colon - Sigmoid	H3K27ac	Esophagus - Mucosa
17_74548115_C_T_b37	ENSG00000161544	ENSG00000214140	Esophagus - Mucosa	Colon - Sigmoid	H3K27ac	Esophagus - Mucosa
17_74548115_C_T_b37	ENSG00000161544	ENSG00000214140	Esophagus - Mucosa	Artery - Aorta	H3K27ac	Esophagus - Mucosa
17_74548115_C_T_b37	ENSG00000161544	ENSG00000214140	Esophagus - Mucosa	Muscle - Skeletal	H3K27ac	Esophagus - Mucosa
17_7494345_CTCT_C_b37	ENSG00000129245	ENSG00000129194	Esophagus - Gastroesophageal Junction	Esophagus - Mucosa	H3K27ac	Esophagus - Mucosa
17_7494345_CTCT_C_b37	ENSG00000129245	ENSG00000129194	Esophagus - Muscularis	Esophagus - Mucosa	H3K27ac	Esophagus - Mucosa
17_7494345_CTCT_C_b37	ENSG00000129245	ENSG00000129194	Colon - Sigmoid	Esophagus - Mucosa	H3K27ac	Esophagus - Mucosa
17_76419356_C_G_b37	ENSG00000087157	ENSG00000187775	Lung	Nerve - Tibial	H3K4me1	Lung
17_78189334_T_C_b37	ENSG00000181523	ENSG00000181045	Lung	Muscle - Skeletal	H3K36me3	Lung
17_78189334_T_C_b37	ENSG00000181523	ENSG00000181045	Lung	Artery - Aorta	H3K36me3	Lung
17_78189334_T_C_b37	ENSG00000181523	ENSG00000181045	Colon - Transverse	Esophagus - Muscularis	H3K36me3	Esophagus - Muscularis
17_78189951_A_C_b37	ENSG00000181523	ENSG00000181045	Lung	Muscle - Skeletal	H3K36me3	Lung
17_78190078_C_A_b37	ENSG00000181523	ENSG00000181045	Colon - Transverse	Esophagus - Muscularis	H3K36me3	Esophagus - Muscularis
17_78195120_C_CG_b37	ENSG00000181523	ENSG00000181045	Colon - Transverse	Colon - Sigmoid	H3K27ac	Colon - Sigmoid
18_3258347_G_T_b37	ENSG00000118680	ENSG00000101608	Esophagus - Muscularis	Thyroid	H3K36me3	Esophagus - Muscularis
18_3258354_C_G_b37	ENSG00000118680	ENSG00000101608	Esophagus - Mucosa	Esophagus - Muscularis	H3K27ac	Esophagus - Muscularis
18_3258657_C_CAA_b37	ENSG00000118680	ENSG00000101608	Esophagus - Mucosa	Muscle - Skeletal	H3K27ac	Muscle - Skeletal
18_3258732_G_A_b37	ENSG00000118680	ENSG00000101608	Lung	Muscle - Skeletal	H3K4me1	Muscle - Skeletal
18_3258732_G_A_b37	ENSG00000118680	ENSG00000101608	Lung	Muscle - Skeletal	H3K27ac	Muscle - Skeletal
18_3258732_G_A_b37	ENSG00000118680	ENSG00000101608	Nerve - Tibial	Muscle - Skeletal	H3K27ac	Muscle - Skeletal
18_3258732_G_A_b37	ENSG00000118680	ENSG00000101608	Esophagus - Muscularis	Muscle - Skeletal	H3K4me1	Muscle - Skeletal
18_3258732_G_A_b37	ENSG00000118680	ENSG00000101608	Thyroid	Muscle - Skeletal	H3K4me1	Muscle - Skeletal
18_3258732_G_A_b37	ENSG00000118680	ENSG00000101608	Colon - Sigmoid	Muscle - Skeletal	H3K4me1	Muscle - Skeletal
18_3258732_G_A_b37	ENSG00000118680	ENSG00000101608	Esophagus - Mucosa	Muscle - Skeletal	H3K27ac	Muscle - Skeletal
19_1039628_C_T_b37	ENSG00000064666	ENSG00000064687	Lung	Thyroid	H3K27ac	Lung
19_1039628_C_T_b37	ENSG00000064666	ENSG00000064687	Artery - Aorta	Pancreas	H3K4me3	Artery - Aorta
19_1039628_C_T_b37	ENSG00000064666	ENSG00000064687	Artery - Aorta	Thyroid	H3K4me3	Artery - Aorta
19_1039628_C_T_b37	ENSG00000064666	ENSG00000064687	Artery - Aorta	Thyroid	H3K27ac	Artery - Aorta
19_1064193_G_A_b37	ENSG00000064687	ENSG00000180448	Thyroid	Lung	H3K4me1	Lung
19_1064485_C_T_b37	ENSG00000064687	ENSG00000180448	Thyroid	Lung	H3K4me1	Lung
19_1065018_G_T_b37	ENSG00000064687	ENSG00000180448	Thyroid	Lung	H3K27ac	Lung
19_1065197_G_C_b37	ENSG00000064687	ENSG00000180448	Thyroid	Lung	H3K4me1	Lung
19_1065197_G_C_b37	ENSG00000064687	ENSG00000180448	Thyroid	Lung	H3K27ac	Lung
19_1065563_G_C_b37	ENSG00000064687	ENSG00000180448	Thyroid	Lung	H3K4me1	Lung
19_1065563_G_C_b37	ENSG00000064687	ENSG00000180448	Thyroid	Lung	H3K27ac	Lung
19_17326567_A_T_b37	ENSG00000053501	ENSG00000099331	Spleen	Thyroid	H3K4me1	Spleen
19_18386813_C_CTCCAGGGAGTATGCA_b37	ENSG00000130522	ENSG00000130518	Spleen	Small Intestine - Terminal Ileum	H3K4me1	Spleen
19_19032637_T_C_b37	ENSG00000105671	ENSG00000105669	Artery - Aorta	Esophagus - Muscularis	H3K36me3	Esophagus - Muscularis
19_3536816_T_C_b37	ENSG00000161091	ENSG00000105325	Esophagus - Muscularis	Lung	H3K4me1	Esophagus - Muscularis
19_3536816_T_C_b37	ENSG00000161091	ENSG00000105325	Esophagus - Muscularis	Lung	H3K27ac	Esophagus - Muscularis
19_3538090_G_C_b37	ENSG00000161091	ENSG00000105325	Esophagus - Muscularis	Nerve - Tibial	H3K4me1	Nerve - Tibial
19_3538090_G_C_b37	ENSG00000161091	ENSG00000105325	Esophagus - Muscularis	Nerve - Tibial	H3K27ac	Nerve - Tibial
19_3538090_G_C_b37	ENSG00000161091	ENSG00000105325	Artery - Aorta	Nerve - Tibial	H3K4me1	Nerve - Tibial
19_3538090_G_C_b37	ENSG00000161091	ENSG00000105325	Artery - Aorta	Nerve - Tibial	H3K27ac	Nerve - Tibial
19_3538646_A_G_b37	ENSG00000161091	ENSG00000105325	Esophagus - Gastroesophageal Junction	Nerve - Tibial	H3K27ac	Nerve - Tibial
19_3538646_A_G_b37	ENSG00000161091	ENSG00000105325	Esophagus - Muscularis	Nerve - Tibial	H3K27ac	Nerve - Tibial
19_3538647_C_CGTGGGTGCGTG_b37	ENSG00000161091	ENSG00000105325	Esophagus - Gastroesophageal Junction	Nerve - Tibial	H3K27ac	Nerve - Tibial
19_3538647_C_CGTGGGTGCGTG_b37	ENSG00000161091	ENSG00000105325	Esophagus - Muscularis	Nerve - Tibial	H3K27ac	Nerve - Tibial
19_3538654_G_C_b37	ENSG00000161091	ENSG00000105325	Esophagus - Gastroesophageal Junction	Nerve - Tibial	H3K27ac	Nerve - Tibial
19_3538654_G_C_b37	ENSG00000161091	ENSG00000105325	Esophagus - Muscularis	Nerve - Tibial	H3K27ac	Nerve - Tibial
19_35610960_T_G_b37	ENSG00000089356	ENSG00000153902	Lung	Esophagus - Muscularis	H3K27ac	Esophagus - Muscularis
19_35611309_T_G_b37	ENSG00000089356	ENSG00000153902	Lung	Esophagus - Muscularis	H3K27ac	Esophagus - Muscularis
19_35611309_T_G_b37	ENSG00000089356	ENSG00000153902	Esophagus - Mucosa	Esophagus - Muscularis	H3K4me3	Esophagus - Mucosa
19_35613484_C_T_b37	ENSG00000089356	ENSG00000153902	Lung	Esophagus - Muscularis	H3K27ac	Esophagus - Muscularis
19_35613623_G_A_b37	ENSG00000089356	ENSG00000153902	Lung	Esophagus - Muscularis	H3K27ac	Esophagus - Muscularis
19_35613623_G_A_b37	ENSG00000153902	ENSG00000089356	Colon - Sigmoid	Artery - Tibial	H3K4me1	Artery - Tibial
19_35614534_A_T_b37	ENSG00000153902	ENSG00000089356	Colon - Sigmoid	Artery - Tibial	H3K4me1	Artery - Tibial
19_35616464_G_C_b37	ENSG00000089356	ENSG00000153902	Lung	Esophagus - Muscularis	H3K4me1	Esophagus - Muscularis
19_35616562_C_G_b37	ENSG00000089356	ENSG00000153902	Lung	Esophagus - Muscularis	H3K4me1	Esophagus - Muscularis
19_35616953_T_C_b37	ENSG00000089356	ENSG00000153902	Lung	Esophagus - Muscularis	H3K27ac	Esophagus - Muscularis
19_35616953_T_C_b37	ENSG00000153902	ENSG00000089356	Colon - Sigmoid	Artery - Tibial	H3K4me1	Artery - Tibial
19_35617122_A_G_b37	ENSG00000089356	ENSG00000153902	Lung	Esophagus - Muscularis	H3K27ac	Esophagus - Muscularis
19_35617122_A_G_b37	ENSG00000153902	ENSG00000089356	Colon - Sigmoid	Artery - Tibial	H3K4me1	Artery - Tibial
19_35617270_T_C_b37	ENSG00000089356	ENSG00000153902	Lung	Esophagus - Muscularis	H3K27ac	Esophagus - Muscularis
19_35617270_T_C_b37	ENSG00000153902	ENSG00000089356	Colon - Sigmoid	Artery - Tibial	H3K4me1	Artery - Tibial
19_35617639_C_G_b37	ENSG00000089356	ENSG00000153902	Lung	Esophagus - Muscularis	H3K4me3	Esophagus - Muscularis
19_35617639_C_G_b37	ENSG00000089356	ENSG00000153902	Lung	Esophagus - Muscularis	H3K27ac	Esophagus - Muscularis
19_35617639_C_G_b37	ENSG00000089356	ENSG00000153902	Esophagus - Mucosa	Esophagus - Muscularis	H3K4me3	Esophagus - Muscularis
19_35617639_C_G_b37	ENSG00000153902	ENSG00000089356	Colon - Sigmoid	Artery - Tibial	H3K4me1	Artery - Tibial
19_35626373_G_A_b37	ENSG00000153902	ENSG00000266964	Thyroid	Muscle - Skeletal	H3K4me3	Muscle - Skeletal
19_35626373_G_A_b37	ENSG00000153902	ENSG00000266964	Thyroid	Muscle - Skeletal	H3K4me1	Muscle - Skeletal
19_35626373_G_A_b37	ENSG00000153902	ENSG00000266964	Thyroid	Muscle - Skeletal	H3K27ac	Muscle - Skeletal
19_35632634_G_A_b37	ENSG00000153902	ENSG00000221946	Colon - Sigmoid	Nerve - Tibial	H3K27ac	Nerve - Tibial
19_35633236_G_A_b37	ENSG00000266964	ENSG00000153902	Esophagus - Mucosa	Pancreas	H3K27ac	Pancreas
19_35633236_G_A_b37	ENSG00000153902	ENSG00000221946	Colon - Sigmoid	Nerve - Tibial	H3K27ac	Nerve - Tibial
19_35633236_G_A_b37	ENSG00000153902	ENSG00000221946	Colon - Sigmoid	Nerve - Tibial	H3K27me3	Colon - Sigmoid
19_35633503_C_G_b37	ENSG00000266964	ENSG00000153902	Esophagus - Mucosa	Pancreas	H3K27ac	Pancreas
1_93644410_C_T_b37	ENSG00000117500	ENSG00000122483	Artery - Aorta	Esophagus - Muscularis	H3K4me1	Esophagus - Muscularis
19_36523990_A_G_b37	ENSG00000161277	ENSG00000105270	Lung	Thyroid	H3K4me1	Lung
19_38156570_G_A_b37	ENSG00000196381	ENSG00000120784	Thyroid	Lung	H3K9me3	Lung
19_38162208_A_ATG_b37	ENSG00000196381	ENSG00000120784	Thyroid	Lung	H3K9me3	Lung
19_38167364_C_T_b37	ENSG00000196381	ENSG00000120784	Thyroid	Lung	H3K9me3	Lung
19_38170960_G_A_b37	ENSG00000196381	ENSG00000120784	Artery - Tibial	Lung	H3K36me3	Artery - Tibial
19_38171110_C_T_b37	ENSG00000196381	ENSG00000120784	Artery - Tibial	Lung	H3K36me3	Artery - Tibial
19_38739301_G_T_b37	ENSG00000167641	ENSG00000167642	Artery - Tibial	Nerve - Tibial	H3K4me1	Artery - Tibial
19_38746209_T_C_b37	ENSG00000167641	ENSG00000167642	Thyroid	Nerve - Tibial	H3K4me3	Nerve - Tibial
19_38746209_T_C_b37	ENSG00000167641	ENSG00000167642	Thyroid	Nerve - Tibial	H3K27ac	Nerve - Tibial
19_41301714_A_G_b37	ENSG00000167578	ENSG00000269858	Stomach	Thyroid	H3K27ac	Thyroid
19_41860296_A_G_b37	ENSG00000142046	ENSG00000123810	Esophagus - Muscularis	Thyroid	H3K4me1	Esophagus - Muscularis
19_41861674_C_T_b37	ENSG00000142046	ENSG00000123810	Esophagus - Mucosa	Nerve - Tibial	H3K27ac	Esophagus - Mucosa
19_41861674_C_T_b37	ENSG00000142046	ENSG00000123810	Esophagus - Mucosa	Thyroid	H3K27ac	Esophagus - Mucosa
19_49137897_GC_G_b37	ENSG00000063180	ENSG00000063176	Muscle - Skeletal	Pancreas	H3K4me3	Muscle - Skeletal
19_49137897_GC_G_b37	ENSG00000063180	ENSG00000063176	Muscle - Skeletal	Esophagus - Muscularis	H3K4me1	Esophagus - Muscularis
19_49138286_C_G_b37	ENSG00000063180	ENSG00000063176	Muscle - Skeletal	Pancreas	H3K4me3	Muscle - Skeletal
19_49138286_C_G_b37	ENSG00000063180	ENSG00000063176	Lung	Pancreas	H3K4me3	Lung
19_49224484_C_T_b37	ENSG00000176909	ENSG00000105538	Adrenal Gland	Colon - Sigmoid	H3K4me3	Colon - Sigmoid
19_49623935_T_C_b37	ENSG00000104863	ENSG00000177380	Lung	Spleen	H3K27me3	Spleen
19_49623935_T_C_b37	ENSG00000104863	ENSG00000177380	Pancreas	Spleen	H3K27me3	Spleen
19_49623935_T_C_b37	ENSG00000104863	ENSG00000177380	Colon - Sigmoid	Spleen	H3K27me3	Spleen
19_49623935_T_C_b37	ENSG00000104863	ENSG00000177380	Thyroid	Spleen	H3K27me3	Spleen
19_49623935_T_C_b37	ENSG00000104863	ENSG00000177380	Artery - Tibial	Spleen	H3K27me3	Spleen
19_49623935_T_C_b37	ENSG00000104863	ENSG00000177380	Esophagus - Mucosa	Spleen	H3K27me3	Spleen
19_49959364_G_C_b37	ENSG00000104872	ENSG00000161618	Artery - Aorta	Esophagus - Mucosa	H3K27ac	Esophagus - Mucosa
19_49960666_G_T_b37	ENSG00000104872	ENSG00000161618	Pancreas	Muscle - Skeletal	H3K27ac	Muscle - Skeletal
19_49960666_G_T_b37	ENSG00000104872	ENSG00000161618	Artery - Aorta	Muscle - Skeletal	H3K27ac	Muscle - Skeletal
19_49960666_G_T_b37	ENSG00000104872	ENSG00000161618	Thyroid	Muscle - Skeletal	H3K27ac	Muscle - Skeletal
19_50317969_A_AT_b37	ENSG00000010361	ENSG00000104973	Adrenal Gland	Colon - Transverse	H3K27ac	Colon - Transverse
19_50363175_A_G_b37	ENSG00000039650	ENSG00000104960	Colon - Transverse	Colon - Sigmoid	H3K36me3	Colon - Sigmoid
19_50363175_A_G_b37	ENSG00000039650	ENSG00000104960	Adrenal Gland	Colon - Sigmoid	H3K36me3	Colon - Sigmoid
19_50363175_A_G_b37	ENSG00000039650	ENSG00000104960	Adrenal Gland	Colon - Sigmoid	H3K27ac	Adrenal Gland
19_50370066_C_T_b37	ENSG00000039650	ENSG00000204673	Adrenal Gland	Muscle - Skeletal	H3K4me1	Muscle - Skeletal
19_50371093_GC_G_b37	ENSG00000039650	ENSG00000204673	Thyroid	Muscle - Skeletal	H3K4me1	Muscle - Skeletal
19_50371399_G_A_b37	ENSG00000039650	ENSG00000204673	Thyroid	Muscle - Skeletal	H3K4me3	Muscle - Skeletal
19_50377757_C_T_b37	ENSG00000104946	ENSG00000204673	Lung	Muscle - Skeletal	H3K27ac	Muscle - Skeletal
19_50377757_C_T_b37	ENSG00000104946	ENSG00000204673	Pancreas	Muscle - Skeletal	H3K27ac	Muscle - Skeletal
19_50377757_C_T_b37	ENSG00000104946	ENSG00000204673	Nerve - Tibial	Muscle - Skeletal	H3K27ac	Muscle - Skeletal
19_50377757_C_T_b37	ENSG00000104946	ENSG00000204673	Thyroid	Muscle - Skeletal	H3K4me1	Muscle - Skeletal
19_50377757_C_T_b37	ENSG00000104946	ENSG00000204673	Thyroid	Muscle - Skeletal	H3K27ac	Muscle - Skeletal
19_50377835_G_A_b37	ENSG00000104946	ENSG00000204673	Lung	Muscle - Skeletal	H3K27ac	Muscle - Skeletal
19_50377835_G_A_b37	ENSG00000104946	ENSG00000204673	Pancreas	Muscle - Skeletal	H3K27ac	Muscle - Skeletal
19_50377835_G_A_b37	ENSG00000104946	ENSG00000204673	Thyroid	Muscle - Skeletal	H3K4me1	Muscle - Skeletal
19_50377835_G_A_b37	ENSG00000104946	ENSG00000204673	Thyroid	Muscle - Skeletal	H3K27ac	Muscle - Skeletal
19_50378143_T_C_b37	ENSG00000104946	ENSG00000204673	Lung	Muscle - Skeletal	H3K27ac	Muscle - Skeletal
19_50378143_T_C_b37	ENSG00000104946	ENSG00000204673	Pancreas	Muscle - Skeletal	H3K27ac	Muscle - Skeletal
19_50378143_T_C_b37	ENSG00000104946	ENSG00000204673	Thyroid	Muscle - Skeletal	H3K4me1	Muscle - Skeletal
19_50378143_T_C_b37	ENSG00000104946	ENSG00000204673	Thyroid	Muscle - Skeletal	H3K27ac	Muscle - Skeletal
19_50386340_T_C_b37	ENSG00000104946	ENSG00000204673	Adrenal Gland	Muscle - Skeletal	H3K36me3	Muscle - Skeletal
19_52390726_C_A_b37	ENSG00000161551	ENSG00000198093	Thyroid	Esophagus - Gastroesophageal Junction	H3K27ac	Esophagus - Gastroesophageal Junction
19_52535172_A_G_b37	ENSG00000142556	ENSG00000256087	Lung	Artery - Tibial	H3K36me3	Artery - Tibial
19_52535803_C_T_b37	ENSG00000142556	ENSG00000256087	Lung	Artery - Tibial	H3K36me3	Artery - Tibial
19_52535834_G_A_b37	ENSG00000142556	ENSG00000256087	Lung	Artery - Tibial	H3K36me3	Artery - Tibial
19_52536692_C_T_b37	ENSG00000142556	ENSG00000256087	Lung	Artery - Tibial	H3K36me3	Artery - Tibial
1_95365257_AT_A_b37	ENSG00000143036	ENSG00000117519	Lung	Colon - Sigmoid	H3K27ac	Colon - Sigmoid
1_95365257_AT_A_b37	ENSG00000143036	ENSG00000117519	Esophagus - Mucosa	Colon - Sigmoid	H3K27ac	Colon - Sigmoid
1_95365753_C_A_b37	ENSG00000143036	ENSG00000117519	Lung	Colon - Sigmoid	H3K27ac	Colon - Sigmoid
1_95365753_C_A_b37	ENSG00000143036	ENSG00000117519	Esophagus - Mucosa	Colon - Sigmoid	H3K27ac	Colon - Sigmoid
19_55795029_CTGTT_C_b37	ENSG00000133265	ENSG00000160469	Esophagus - Muscularis	Adrenal Gland	H3K4me3	Esophagus - Muscularis
19_55795029_CTGTT_C_b37	ENSG00000133265	ENSG00000160469	Esophagus - Muscularis	Adrenal Gland	H3K4me1	Esophagus - Muscularis
19_55795029_CTGTT_C_b37	ENSG00000133265	ENSG00000160469	Esophagus - Muscularis	Adrenal Gland	H3K27ac	Esophagus - Muscularis
19_55795029_CTGTT_C_b37	ENSG00000133265	ENSG00000160469	Artery - Aorta	Adrenal Gland	H3K4me3	Artery - Aorta
19_58310857_C_G_b37	ENSG00000178935	ENSG00000083828	Nerve - Tibial	Muscle - Skeletal	H3K27ac	Muscle - Skeletal
19_58310857_C_G_b37	ENSG00000178935	ENSG00000083828	Spleen	Muscle - Skeletal	H3K4me1	Spleen
19_58315273_G_A_b37	ENSG00000178935	ENSG00000083828	Esophagus - Muscularis	Muscle - Skeletal	H3K4me1	Esophagus - Muscularis
19_58315273_G_A_b37	ENSG00000178935	ENSG00000083828	Spleen	Muscle - Skeletal	H3K4me1	Spleen
19_58316190_T_C_b37	ENSG00000178935	ENSG00000083828	Lung	Muscle - Skeletal	H3K4me1	Lung
19_58316190_T_C_b37	ENSG00000178935	ENSG00000083828	Esophagus - Muscularis	Muscle - Skeletal	H3K4me1	Esophagus - Muscularis
19_58316190_T_C_b37	ENSG00000178935	ENSG00000083828	Spleen	Muscle - Skeletal	H3K4me1	Spleen
19_58321565_T_C_b37	ENSG00000178935	ENSG00000083828	Stomach	Muscle - Skeletal	H3K4me1	Stomach
19_58321565_T_C_b37	ENSG00000178935	ENSG00000083828	Stomach	Muscle - Skeletal	H3K36me3	Stomach
19_58321565_T_C_b37	ENSG00000178935	ENSG00000083828	Stomach	Muscle - Skeletal	H3K27ac	Stomach
19_58321565_T_C_b37	ENSG00000178935	ENSG00000083828	Stomach	Lung	H3K27ac	Stomach
19_58321565_T_C_b37	ENSG00000178935	ENSG00000083828	Stomach	Nerve - Tibial	H3K4me1	Stomach
19_58321565_T_C_b37	ENSG00000178935	ENSG00000083828	Stomach	Nerve - Tibial	H3K36me3	Stomach
19_58321565_T_C_b37	ENSG00000178935	ENSG00000083828	Stomach	Nerve - Tibial	H3K27ac	Stomach
19_58321565_T_C_b37	ENSG00000178935	ENSG00000083828	Stomach	Artery - Aorta	H3K4me1	Stomach
19_58321565_T_C_b37	ENSG00000178935	ENSG00000083828	Stomach	Artery - Aorta	H3K36me3	Stomach
19_58321565_T_C_b37	ENSG00000178935	ENSG00000083828	Stomach	Artery - Aorta	H3K27ac	Stomach
19_58321565_T_C_b37	ENSG00000178935	ENSG00000083828	Stomach	Esophagus - Mucosa	H3K4me1	Stomach
19_58321565_T_C_b37	ENSG00000178935	ENSG00000083828	Stomach	Esophagus - Mucosa	H3K27ac	Stomach
19_58321607_C_G_b37	ENSG00000178935	ENSG00000083828	Stomach	Muscle - Skeletal	H3K4me1	Stomach
19_58321607_C_G_b37	ENSG00000178935	ENSG00000083828	Stomach	Muscle - Skeletal	H3K36me3	Stomach
19_58321607_C_G_b37	ENSG00000178935	ENSG00000083828	Stomach	Muscle - Skeletal	H3K27ac	Stomach
19_58321607_C_G_b37	ENSG00000178935	ENSG00000083828	Stomach	Lung	H3K27ac	Stomach
19_58321607_C_G_b37	ENSG00000178935	ENSG00000083828	Stomach	Nerve - Tibial	H3K4me1	Stomach
19_58321607_C_G_b37	ENSG00000178935	ENSG00000083828	Stomach	Nerve - Tibial	H3K36me3	Stomach
19_58321607_C_G_b37	ENSG00000178935	ENSG00000083828	Stomach	Nerve - Tibial	H3K27ac	Stomach
19_58321607_C_G_b37	ENSG00000178935	ENSG00000083828	Stomach	Artery - Aorta	H3K4me1	Stomach
19_58321607_C_G_b37	ENSG00000178935	ENSG00000083828	Stomach	Artery - Aorta	H3K27ac	Stomach
19_58321607_C_G_b37	ENSG00000178935	ENSG00000083828	Stomach	Esophagus - Mucosa	H3K4me1	Stomach
19_58321607_C_G_b37	ENSG00000178935	ENSG00000083828	Stomach	Esophagus - Mucosa	H3K27ac	Stomach
19_58322579_T_C_b37	ENSG00000178935	ENSG00000083828	Stomach	Nerve - Tibial	H3K27ac	Stomach
19_58322579_T_C_b37	ENSG00000178935	ENSG00000083828	Stomach	Artery - Aorta	H3K27ac	Stomach
19_58322579_T_C_b37	ENSG00000178935	ENSG00000083828	Stomach	Esophagus - Mucosa	H3K27ac	Stomach
19_58325342_C_CCT_b37	ENSG00000178935	ENSG00000083828	Esophagus - Gastroesophageal Junction	Esophagus - Mucosa	H3K27ac	Esophagus - Mucosa
19_58325342_C_CCT_b37	ENSG00000178935	ENSG00000083828	Stomach	Nerve - Tibial	H3K27ac	Stomach
19_58325342_C_CCT_b37	ENSG00000178935	ENSG00000083828	Stomach	Artery - Aorta	H3K27ac	Stomach
19_58325342_C_CCT_b37	ENSG00000178935	ENSG00000083828	Adrenal Gland	Artery - Aorta	H3K4me3	Artery - Aorta
19_58325342_C_CCT_b37	ENSG00000178935	ENSG00000083828	Thyroid	Esophagus - Mucosa	H3K27ac	Esophagus - Mucosa
19_58325342_C_CCT_b37	ENSG00000178935	ENSG00000083828	Adrenal Gland	Esophagus - Mucosa	H3K4me3	Esophagus - Mucosa
19_58325344_A_AGGTG_b37	ENSG00000178935	ENSG00000083828	Esophagus - Gastroesophageal Junction	Esophagus - Mucosa	H3K27ac	Esophagus - Mucosa
19_58325344_A_AGGTG_b37	ENSG00000178935	ENSG00000083828	Stomach	Nerve - Tibial	H3K27ac	Stomach
19_58325344_A_AGGTG_b37	ENSG00000178935	ENSG00000083828	Stomach	Artery - Aorta	H3K27ac	Stomach
19_58325344_A_AGGTG_b37	ENSG00000178935	ENSG00000083828	Adrenal Gland	Artery - Aorta	H3K4me3	Artery - Aorta
19_58325344_A_AGGTG_b37	ENSG00000178935	ENSG00000083828	Thyroid	Esophagus - Mucosa	H3K27ac	Esophagus - Mucosa
19_58325344_A_AGGTG_b37	ENSG00000178935	ENSG00000083828	Adrenal Gland	Esophagus - Mucosa	H3K4me3	Esophagus - Mucosa
19_58326954_A_C_b37	ENSG00000178935	ENSG00000083828	Stomach	Muscle - Skeletal	H3K27ac	Stomach
19_58326954_A_C_b37	ENSG00000178935	ENSG00000083828	Stomach	Lung	H3K27ac	Stomach
19_58326954_A_C_b37	ENSG00000178935	ENSG00000083828	Stomach	Nerve - Tibial	H3K27ac	Stomach
19_58326954_A_C_b37	ENSG00000178935	ENSG00000083828	Stomach	Artery - Aorta	H3K4me1	Stomach
19_58326954_A_C_b37	ENSG00000178935	ENSG00000083828	Stomach	Artery - Aorta	H3K27ac	Stomach
19_58326954_A_C_b37	ENSG00000178935	ENSG00000083828	Stomach	Esophagus - Mucosa	H3K27ac	Stomach
19_58327249_A_G_b37	ENSG00000178935	ENSG00000083828	Stomach	Muscle - Skeletal	H3K27ac	Stomach
19_58327249_A_G_b37	ENSG00000178935	ENSG00000083828	Stomach	Lung	H3K27ac	Stomach
19_58327249_A_G_b37	ENSG00000178935	ENSG00000083828	Stomach	Nerve - Tibial	H3K27ac	Stomach
19_58327249_A_G_b37	ENSG00000178935	ENSG00000083828	Stomach	Artery - Aorta	H3K27ac	Stomach
19_58327249_A_G_b37	ENSG00000178935	ENSG00000083828	Stomach	Esophagus - Mucosa	H3K27ac	Stomach
19_58913639_TG_T_b37	ENSG00000232098	ENSG00000171574	Stomach	Nerve - Tibial	H3K4me1	Stomach
19_58918405_A_G_b37	ENSG00000171574	ENSG00000232098	Muscle - Skeletal	Artery - Tibial	H3K4me1	Muscle - Skeletal
19_6372064_A_G_b37	ENSG00000125656	ENSG00000125652	Lung	Colon - Sigmoid	H3K27ac	Colon - Sigmoid
19_6753128_C_G_b37	ENSG00000125731	ENSG00000125733	Lung	Thyroid	H3K4me3	Lung
19_6753128_C_G_b37	ENSG00000125731	ENSG00000125733	Lung	Thyroid	H3K4me1	Lung
19_6753128_C_G_b37	ENSG00000125731	ENSG00000125733	Lung	Thyroid	H3K27ac	Lung
19_8389723_T_A_b37	ENSG00000186994	ENSG00000267855	Nerve - Tibial	Muscle - Skeletal	H3K27ac	Muscle - Skeletal
19_9436335_A_G_b37	ENSG00000188321	ENSG00000188629	Esophagus - Muscularis	Adrenal Gland	H3K4me1	Esophagus - Muscularis
19_9438314_T_C_b37	ENSG00000188321	ENSG00000188629	Esophagus - Muscularis	Adrenal Gland	H3K9me3	Esophagus - Muscularis
19_9439227_T_C_b37	ENSG00000188321	ENSG00000188629	Esophagus - Muscularis	Adrenal Gland	H3K9me3	Esophagus - Muscularis
19_9440629_T_C_b37	ENSG00000188321	ENSG00000188629	Esophagus - Muscularis	Adrenal Gland	H3K9me3	Esophagus - Muscularis
19_9440629_T_C_b37	ENSG00000188321	ENSG00000188629	Esophagus - Muscularis	Adrenal Gland	H3K36me3	Esophagus - Muscularis
19_9442513_T_C_b37	ENSG00000188321	ENSG00000188629	Esophagus - Muscularis	Adrenal Gland	H3K9me3	Esophagus - Muscularis
19_9442741_G_A_b37	ENSG00000188321	ENSG00000188629	Esophagus - Muscularis	Adrenal Gland	H3K9me3	Esophagus - Muscularis
19_9447128_T_A_b37	ENSG00000188321	ENSG00000188629	Esophagus - Muscularis	Adrenal Gland	H3K9me3	Esophagus - Muscularis
19_9447128_T_A_b37	ENSG00000188321	ENSG00000188629	Esophagus - Muscularis	Adrenal Gland	H3K36me3	Esophagus - Muscularis
19_9448917_T_G_b37	ENSG00000188321	ENSG00000188629	Esophagus - Muscularis	Adrenal Gland	H3K9me3	Esophagus - Muscularis
19_9448917_T_G_b37	ENSG00000188321	ENSG00000188629	Esophagus - Muscularis	Adrenal Gland	H3K36me3	Esophagus - Muscularis
19_9449149_A_G_b37	ENSG00000188321	ENSG00000188629	Esophagus - Muscularis	Adrenal Gland	H3K9me3	Esophagus - Muscularis
19_9449149_A_G_b37	ENSG00000188321	ENSG00000188629	Esophagus - Muscularis	Adrenal Gland	H3K36me3	Esophagus - Muscularis
19_9449337_G_A_b37	ENSG00000188321	ENSG00000188629	Esophagus - Muscularis	Adrenal Gland	H3K9me3	Esophagus - Muscularis
19_9449337_G_A_b37	ENSG00000188321	ENSG00000188629	Esophagus - Muscularis	Adrenal Gland	H3K36me3	Esophagus - Muscularis
19_9450185_A_G_b37	ENSG00000188321	ENSG00000188629	Esophagus - Muscularis	Adrenal Gland	H3K9me3	Esophagus - Muscularis
19_9450185_A_G_b37	ENSG00000188321	ENSG00000188629	Esophagus - Muscularis	Adrenal Gland	H3K36me3	Esophagus - Muscularis
19_9454173_A_G_b37	ENSG00000188321	ENSG00000188629	Esophagus - Muscularis	Adrenal Gland	H3K36me3	Esophagus - Muscularis
19_9455390_A_G_b37	ENSG00000188321	ENSG00000188629	Esophagus - Muscularis	Adrenal Gland	H3K9me3	Esophagus - Muscularis
19_9455390_A_G_b37	ENSG00000188321	ENSG00000188629	Esophagus - Muscularis	Adrenal Gland	H3K36me3	Esophagus - Muscularis
19_9455411_A_G_b37	ENSG00000188321	ENSG00000188629	Esophagus - Muscularis	Adrenal Gland	H3K9me3	Esophagus - Muscularis
19_9455411_A_G_b37	ENSG00000188321	ENSG00000188629	Esophagus - Muscularis	Adrenal Gland	H3K36me3	Esophagus - Muscularis
19_9457875_A_C_b37	ENSG00000188321	ENSG00000188629	Esophagus - Muscularis	Adrenal Gland	H3K9me3	Esophagus - Muscularis
19_9461316_C_G_b37	ENSG00000188321	ENSG00000188629	Esophagus - Muscularis	Adrenal Gland	H3K9me3	Esophagus - Muscularis
19_9461418_C_A_b37	ENSG00000188321	ENSG00000188629	Esophagus - Muscularis	Adrenal Gland	H3K9me3	Esophagus - Muscularis
19_9461419_GT_G_b37	ENSG00000188321	ENSG00000188629	Esophagus - Muscularis	Adrenal Gland	H3K9me3	Esophagus - Muscularis
19_9760075_T_C_b37	ENSG00000267106	ENSG00000171466	Stomach	Thyroid	H3K36me3	Stomach
19_9760094_A_G_b37	ENSG00000267106	ENSG00000171466	Stomach	Thyroid	H3K36me3	Stomach
20_17947646_G_A_b37	ENSG00000089006	ENSG00000125871	Muscle - Skeletal	Thyroid	H3K4me1	Muscle - Skeletal
20_33460810_T_C_b37	ENSG00000131069	ENSG00000131067	Thyroid	Esophagus - Mucosa	H3K4me1	Esophagus - Mucosa
20_44470676_T_C_b37	ENSG00000101473	ENSG00000124104	Stomach	Colon - Sigmoid	H3K36me3	Stomach
20_44470676_T_C_b37	ENSG00000101473	ENSG00000124104	Stomach	Thyroid	H3K36me3	Stomach
20_44472163_C_T_b37	ENSG00000101473	ENSG00000124104	Esophagus - Gastroesophageal Junction	Pancreas	H3K27ac	Esophagus - Gastroesophageal Junction
20_44472163_C_T_b37	ENSG00000101473	ENSG00000124104	Colon - Sigmoid	Pancreas	H3K27ac	Colon - Sigmoid
20_62369300_C_G_b37	ENSG00000203896	ENSG00000125520	Colon - Sigmoid	Thyroid	H3K4me3	Colon - Sigmoid
20_62370732_G_T_b37	ENSG00000203896	ENSG00000125520	Colon - Sigmoid	Thyroid	H3K4me1	Colon - Sigmoid
20_62370732_G_T_b37	ENSG00000203896	ENSG00000130584	Colon - Sigmoid	Thyroid	H3K4me1	Colon - Sigmoid
20_62703490_C_T_b37	ENSG00000171703	ENSG00000171700	Esophagus - Muscularis	Colon - Transverse	H3K36me3	Esophagus - Muscularis
21_40554693_C_T_b37	ENSG00000183527	ENSG00000185658	Artery - Aorta	Pancreas	H3K27ac	Artery - Aorta
21_45746293_C_T_b37	ENSG00000160226	ENSG00000141959	Thyroid	Lung	H3K36me3	Lung
2_175261148_T_C_b37	ENSG00000144306	ENSG00000138433	Thyroid	Stomach	H3K4me1	Stomach
2_175265083_T_C_b37	ENSG00000144306	ENSG00000138433	Thyroid	Stomach	H3K36me3	Stomach
2_191209718_C_T_b37	ENSG00000151689	ENSG00000198130	Artery - Aorta	Thyroid	H3K4me3	Artery - Aorta
2_191209718_C_T_b37	ENSG00000151689	ENSG00000198130	Artery - Aorta	Adrenal Gland	H3K4me3	Artery - Aorta
2_191825769_T_C_b37	ENSG00000115415	ENSG00000115419	Spleen	Stomach	H3K36me3	Spleen
2_191825769_T_C_b37	ENSG00000115415	ENSG00000115419	Spleen	Muscle - Skeletal	H3K36me3	Spleen
2_191827011_G_C_b37	ENSG00000115415	ENSG00000115419	Spleen	Stomach	H3K27ac	Spleen
2_191827011_G_C_b37	ENSG00000115415	ENSG00000115419	Spleen	Muscle - Skeletal	H3K27ac	Spleen
2_191827011_G_C_b37	ENSG00000115415	ENSG00000115419	Spleen	Nerve - Tibial	H3K27ac	Spleen
2_191827011_G_C_b37	ENSG00000115415	ENSG00000115419	Spleen	Esophagus - Mucosa	H3K27ac	Spleen
2_191828203_A_T_b37	ENSG00000115415	ENSG00000115419	Spleen	Nerve - Tibial	H3K36me3	Spleen
2_191828205_C_A_b37	ENSG00000115415	ENSG00000115419	Spleen	Nerve - Tibial	H3K36me3	Spleen
2_191828596_A_G_b37	ENSG00000115415	ENSG00000115419	Spleen	Stomach	H3K27ac	Spleen
2_191829412_C_G_b37	ENSG00000115415	ENSG00000115419	Spleen	Stomach	H3K27ac	Spleen
2_191829412_C_G_b37	ENSG00000115415	ENSG00000115419	Spleen	Muscle - Skeletal	H3K27ac	Spleen
2_191829412_C_G_b37	ENSG00000115415	ENSG00000115419	Spleen	Esophagus - Muscularis	H3K27ac	Spleen
2_191829412_C_G_b37	ENSG00000115415	ENSG00000115419	Spleen	Colon - Transverse	H3K27ac	Spleen
2_191829412_C_G_b37	ENSG00000115415	ENSG00000115419	Spleen	Thyroid	H3K36me3	Spleen
2_191829412_C_G_b37	ENSG00000115415	ENSG00000115419	Spleen	Thyroid	H3K27ac	Spleen
2_191829412_C_G_b37	ENSG00000115415	ENSG00000115419	Spleen	Esophagus - Mucosa	H3K27ac	Spleen
2_191829777_C_T_b37	ENSG00000115415	ENSG00000115419	Spleen	Thyroid	H3K36me3	Spleen
2_191830805_A_C_b37	ENSG00000115415	ENSG00000115419	Spleen	Thyroid	H3K36me3	Spleen
2_191832264_A_G_b37	ENSG00000115415	ENSG00000115419	Spleen	Colon - Transverse	H3K36me3	Spleen
2_191832492_T_C_b37	ENSG00000115415	ENSG00000115419	Spleen	Colon - Transverse	H3K36me3	Spleen
2_191832492_T_C_b37	ENSG00000115415	ENSG00000115419	Spleen	Artery - Tibial	H3K36me3	Spleen
2_219136888_TAA_T_b37	ENSG00000135926	ENSG00000127838	Stomach	Adrenal Gland	H3K27ac	Stomach
2_219136888_TAA_T_b37	ENSG00000135926	ENSG00000127838	Colon - Transverse	Adrenal Gland	H3K27ac	Colon - Transverse
2_219138625_A_G_b37	ENSG00000135926	ENSG00000127838	Stomach	Adrenal Gland	H3K36me3	Stomach
2_219138625_A_G_b37	ENSG00000135926	ENSG00000127838	Stomach	Adrenal Gland	H3K27ac	Stomach
2_219138625_A_G_b37	ENSG00000135926	ENSG00000127838	Colon - Transverse	Adrenal Gland	H3K27ac	Colon - Transverse
2_219140288_G_C_b37	ENSG00000135926	ENSG00000127838	Stomach	Adrenal Gland	H3K36me3	Stomach
2_219140288_G_C_b37	ENSG00000135926	ENSG00000127838	Stomach	Adrenal Gland	H3K27ac	Stomach
2_219141364_A_AC_b37	ENSG00000135926	ENSG00000127838	Stomach	Adrenal Gland	H3K36me3	Stomach
2_219141364_A_AC_b37	ENSG00000135926	ENSG00000127838	Stomach	Adrenal Gland	H3K27ac	Stomach
2_219141458_C_G_b37	ENSG00000135926	ENSG00000127838	Stomach	Adrenal Gland	H3K36me3	Stomach
2_219141458_C_G_b37	ENSG00000135926	ENSG00000127838	Stomach	Adrenal Gland	H3K27ac	Stomach
2_219142491_C_T_b37	ENSG00000135926	ENSG00000127838	Stomach	Adrenal Gland	H3K36me3	Stomach
2_219142491_C_T_b37	ENSG00000135926	ENSG00000127838	Stomach	Adrenal Gland	H3K27ac	Stomach
2_219142594_C_T_b37	ENSG00000135926	ENSG00000127838	Stomach	Adrenal Gland	H3K36me3	Stomach
2_219142594_C_T_b37	ENSG00000135926	ENSG00000127838	Stomach	Adrenal Gland	H3K27ac	Stomach
2_219142773_C_T_b37	ENSG00000135926	ENSG00000127838	Esophagus - Gastroesophageal Junction	Adrenal Gland	H3K27ac	Esophagus - Gastroesophageal Junction
2_219143229_G_A_b37	ENSG00000135926	ENSG00000127838	Stomach	Adrenal Gland	H3K36me3	Stomach
2_219143229_G_A_b37	ENSG00000135926	ENSG00000127838	Stomach	Adrenal Gland	H3K27ac	Stomach
2_219143327_T_C_b37	ENSG00000135926	ENSG00000127838	Stomach	Adrenal Gland	H3K36me3	Stomach
2_219143327_T_C_b37	ENSG00000135926	ENSG00000127838	Stomach	Adrenal Gland	H3K27ac	Stomach
2_219144089_G_A_b37	ENSG00000135926	ENSG00000127838	Stomach	Adrenal Gland	H3K36me3	Stomach
2_219144149_G_A_b37	ENSG00000135926	ENSG00000127838	Stomach	Adrenal Gland	H3K36me3	Stomach
2_219144230_A_T_b37	ENSG00000135926	ENSG00000127838	Stomach	Adrenal Gland	H3K36me3	Stomach
2_219144230_A_T_b37	ENSG00000135926	ENSG00000127838	Stomach	Adrenal Gland	H3K27ac	Stomach
2_219144254_G_A_b37	ENSG00000135926	ENSG00000127838	Stomach	Adrenal Gland	H3K36me3	Stomach
2_219144254_G_A_b37	ENSG00000135926	ENSG00000127838	Stomach	Adrenal Gland	H3K27ac	Stomach
2_219144498_A_G_b37	ENSG00000135926	ENSG00000127838	Stomach	Adrenal Gland	H3K36me3	Stomach
2_219144498_A_G_b37	ENSG00000135926	ENSG00000127838	Stomach	Adrenal Gland	H3K27ac	Stomach
2_219144566_AAG_A_b37	ENSG00000135926	ENSG00000127838	Stomach	Adrenal Gland	H3K36me3	Stomach
2_219144566_AAG_A_b37	ENSG00000135926	ENSG00000127838	Stomach	Adrenal Gland	H3K27ac	Stomach
2_219146199_T_A_b37	ENSG00000135926	ENSG00000127838	Stomach	Adrenal Gland	H3K4me1	Stomach
2_219146199_T_A_b37	ENSG00000135926	ENSG00000127838	Stomach	Adrenal Gland	H3K36me3	Stomach
2_219146607_T_C_b37	ENSG00000135926	ENSG00000127838	Stomach	Adrenal Gland	H3K36me3	Stomach
2_219149163_A_G_b37	ENSG00000135926	ENSG00000127838	Stomach	Adrenal Gland	H3K4me3	Stomach
2_219151767_C_T_b37	ENSG00000135926	ENSG00000127838	Stomach	Adrenal Gland	H3K4me3	Stomach
2_219151926_T_C_b37	ENSG00000135926	ENSG00000127838	Stomach	Adrenal Gland	H3K4me3	Stomach
2_219152937_G_T_b37	ENSG00000135926	ENSG00000127838	Stomach	Adrenal Gland	H3K4me1	Stomach
2_219155907_A_T_b37	ENSG00000135926	ENSG00000127838	Colon - Transverse	Adrenal Gland	H3K4me3	Colon - Transverse
2_219155909_G_T_b37	ENSG00000135926	ENSG00000127838	Colon - Transverse	Adrenal Gland	H3K4me3	Colon - Transverse
2_219159629_T_C_b37	ENSG00000135926	ENSG00000127838	Colon - Transverse	Adrenal Gland	H3K27ac	Colon - Transverse
2_219527866_T_C_b37	ENSG00000074582	ENSG00000163481	Lung	Nerve - Tibial	H3K36me3	Lung
22_19952501_C_T_b37	ENSG00000093010	ENSG00000099889	Lung	Thyroid	H3K36me3	Lung
22_19952561_G_A_b37	ENSG00000093010	ENSG00000099889	Lung	Thyroid	H3K36me3	Lung
22_19956781_G_A_b37	ENSG00000093010	ENSG00000099889	Esophagus - Muscularis	Thyroid	H3K36me3	Esophagus - Muscularis
22_19957631_C_A_b37	ENSG00000093010	ENSG00000099889	Esophagus - Muscularis	Thyroid	H3K36me3	Esophagus - Muscularis
22_19957631_C_A_b37	ENSG00000093010	ENSG00000099889	Esophagus - Muscularis	Thyroid	H3K27ac	Esophagus - Muscularis
22_19957763_G_A_b37	ENSG00000093010	ENSG00000099889	Esophagus - Muscularis	Thyroid	H3K36me3	Esophagus - Muscularis
22_19958022_G_A_b37	ENSG00000093010	ENSG00000099889	Esophagus - Muscularis	Thyroid	H3K4me1	Esophagus - Muscularis
2_220037097_C_T_b37	ENSG00000144567	ENSG00000213901	Spleen	Lung	H3K4me1	Spleen
2_220037097_C_T_b37	ENSG00000144567	ENSG00000213901	Spleen	Artery - Aorta	H3K4me1	Spleen
2_220037097_C_T_b37	ENSG00000144567	ENSG00000213901	Spleen	Artery - Tibial	H3K4me1	Spleen
2_220037666_A_G_b37	ENSG00000144567	ENSG00000213901	Spleen	Artery - Aorta	H3K36me3	Spleen
2_220037756_A_G_b37	ENSG00000144567	ENSG00000213901	Spleen	Artery - Aorta	H3K36me3	Spleen
2_220039272_G_C_b37	ENSG00000144567	ENSG00000213901	Spleen	Lung	H3K4me1	Spleen
2_220039272_G_C_b37	ENSG00000144567	ENSG00000213901	Spleen	Artery - Aorta	H3K4me1	Spleen
2_220040330_A_G_b37	ENSG00000144567	ENSG00000213901	Spleen	Lung	H3K4me3	Spleen
2_220040330_A_G_b37	ENSG00000144567	ENSG00000213901	Spleen	Artery - Aorta	H3K4me3	Spleen
2_220040330_A_G_b37	ENSG00000144567	ENSG00000213901	Spleen	Artery - Aorta	H3K36me3	Spleen
2_220040330_A_G_b37	ENSG00000144567	ENSG00000213901	Spleen	Artery - Aorta	H3K27ac	Spleen
2_220040330_A_G_b37	ENSG00000144567	ENSG00000213901	Spleen	Artery - Tibial	H3K36me3	Spleen
22_30817370_A_T_b37	ENSG00000242114	ENSG00000099999	Esophagus - Muscularis	Lung	H3K27ac	Esophagus - Muscularis
22_30817370_A_T_b37	ENSG00000242114	ENSG00000099999	Colon - Transverse	Lung	H3K27ac	Colon - Transverse
22_30817370_A_T_b37	ENSG00000242114	ENSG00000099999	Esophagus - Mucosa	Lung	H3K27ac	Esophagus - Mucosa
22_31061869_T_C_b37	ENSG00000167065	ENSG00000100036	Lung	Small Intestine - Terminal Ileum	H3K27ac	Small Intestine - Terminal Ileum
22_31061869_T_C_b37	ENSG00000167065	ENSG00000100036	Nerve - Tibial	Small Intestine - Terminal Ileum	H3K27ac	Small Intestine - Terminal Ileum
22_31061869_T_C_b37	ENSG00000167065	ENSG00000100036	Esophagus - Muscularis	Small Intestine - Terminal Ileum	H3K27ac	Small Intestine - Terminal Ileum
22_31061869_T_C_b37	ENSG00000167065	ENSG00000100036	Artery - Aorta	Small Intestine - Terminal Ileum	H3K27ac	Small Intestine - Terminal Ileum
22_31061869_T_C_b37	ENSG00000167065	ENSG00000100036	Thyroid	Small Intestine - Terminal Ileum	H3K27ac	Small Intestine - Terminal Ileum
22_31675185_A_C_b37	ENSG00000100100	ENSG00000182541	Spleen	Colon - Sigmoid	H3K27ac	Spleen
22_31676454_T_C_b37	ENSG00000100100	ENSG00000182541	Spleen	Colon - Sigmoid	H3K4me1	Spleen
22_31676454_T_C_b37	ENSG00000100100	ENSG00000182541	Spleen	Colon - Sigmoid	H3K27ac	Spleen
22_31677130_C_G_b37	ENSG00000100100	ENSG00000182541	Spleen	Colon - Sigmoid	H3K4me1	Spleen
22_31677130_C_G_b37	ENSG00000100100	ENSG00000182541	Spleen	Colon - Sigmoid	H3K27ac	Spleen
22_31677797_C_CCT_b37	ENSG00000100100	ENSG00000182541	Spleen	Colon - Sigmoid	H3K4me1	Spleen
22_31677797_C_CCT_b37	ENSG00000100100	ENSG00000182541	Spleen	Colon - Sigmoid	H3K27ac	Spleen
22_31679110_G_C_b37	ENSG00000100100	ENSG00000182541	Spleen	Colon - Sigmoid	H3K4me1	Spleen
22_31679110_G_C_b37	ENSG00000100100	ENSG00000182541	Spleen	Colon - Sigmoid	H3K27ac	Spleen
22_38091899_A_C_b37	ENSG00000100101	ENSG00000100106	Artery - Tibial	Thyroid	H3K4me1	Artery - Tibial
22_38092729_G_C_b37	ENSG00000100101	ENSG00000100106	Muscle - Skeletal	Thyroid	H3K4me3	Muscle - Skeletal
22_38092729_G_C_b37	ENSG00000100101	ENSG00000100106	Muscle - Skeletal	Thyroid	H3K4me1	Muscle - Skeletal
2_241501851_T_C_b37	ENSG00000188542	ENSG00000144504	Muscle - Skeletal	Thyroid	H3K4me1	Muscle - Skeletal
2_241501851_T_C_b37	ENSG00000188542	ENSG00000144504	Muscle - Skeletal	Thyroid	H3K27ac	Muscle - Skeletal
2_242034380_T_C_b37	ENSG00000162804	ENSG00000122085	Muscle - Skeletal	Thyroid	H3K27ac	Thyroid
2_24295385_G_A_b37	ENSG00000219626	ENSG00000115129	Esophagus - Muscularis	Thyroid	H3K36me3	Esophagus - Muscularis
2_24300023_C_T_b37	ENSG00000219626	ENSG00000115129	Esophagus - Muscularis	Thyroid	H3K4me1	Esophagus - Muscularis
2_24311607_G_A_b37	ENSG00000219626	ENSG00000115129	Artery - Tibial	Thyroid	H3K36me3	Artery - Tibial
2_24311607_G_A_b37	ENSG00000219626	ENSG00000115129	Artery - Aorta	Thyroid	H3K36me3	Artery - Aorta
22_44568913_C_T_b37	ENSG00000188677	ENSG00000138964	Thyroid	Lung	H3K27ac	Lung
22_45560731_G_A_b37	ENSG00000093000	ENSG00000226328	Adrenal Gland	Spleen	H3K4me1	Spleen
22_45563412_A_G_b37	ENSG00000093000	ENSG00000226328	Stomach	Spleen	H3K36me3	Spleen
22_45563412_A_G_b37	ENSG00000093000	ENSG00000226328	Adrenal Gland	Spleen	H3K4me1	Spleen
22_45563707_T_C_b37	ENSG00000093000	ENSG00000226328	Lung	Spleen	H3K36me3	Spleen
2_25041620_C_T_b37	ENSG00000138031	ENSG00000138092	Thyroid	Lung	H3K36me3	Lung
22_50681029_T_C_b37	ENSG00000128159	ENSG00000100429	Muscle - Skeletal	Stomach	H3K27ac	Muscle - Skeletal
22_50681029_T_C_b37	ENSG00000128159	ENSG00000100429	Nerve - Tibial	Stomach	H3K4me3	Stomach
22_50681029_T_C_b37	ENSG00000128159	ENSG00000100429	Muscle - Skeletal	Esophagus - Muscularis	H3K27ac	Muscle - Skeletal
22_50681029_T_C_b37	ENSG00000128159	ENSG00000100429	Muscle - Skeletal	Artery - Aorta	H3K27ac	Muscle - Skeletal
22_50681029_T_C_b37	ENSG00000128159	ENSG00000100429	Muscle - Skeletal	Colon - Transverse	H3K4me3	Muscle - Skeletal
22_50681029_T_C_b37	ENSG00000128159	ENSG00000100429	Muscle - Skeletal	Colon - Transverse	H3K27ac	Muscle - Skeletal
22_50681029_T_C_b37	ENSG00000128159	ENSG00000100429	Muscle - Skeletal	Thyroid	H3K4me3	Muscle - Skeletal
22_50681029_T_C_b37	ENSG00000128159	ENSG00000100429	Muscle - Skeletal	Thyroid	H3K27ac	Muscle - Skeletal
22_50681029_T_C_b37	ENSG00000128159	ENSG00000100429	Muscle - Skeletal	Esophagus - Mucosa	H3K27ac	Muscle - Skeletal
22_50681029_T_C_b37	ENSG00000128159	ENSG00000100429	Nerve - Tibial	Esophagus - Muscularis	H3K4me3	Esophagus - Muscularis
22_50681029_T_C_b37	ENSG00000128159	ENSG00000100429	Nerve - Tibial	Artery - Aorta	H3K4me3	Artery - Aorta
22_50682865_G_A_b37	ENSG00000128159	ENSG00000100429	Nerve - Tibial	Stomach	H3K4me1	Stomach
22_50682865_G_A_b37	ENSG00000128159	ENSG00000100429	Artery - Tibial	Stomach	H3K4me1	Stomach
22_50682865_G_A_b37	ENSG00000128159	ENSG00000100429	Nerve - Tibial	Esophagus - Muscularis	H3K4me1	Esophagus - Muscularis
22_50682865_G_A_b37	ENSG00000128159	ENSG00000100429	Artery - Tibial	Esophagus - Muscularis	H3K4me1	Esophagus - Muscularis
22_50881954_G_C_b37	ENSG00000100241	ENSG00000100239	Muscle - Skeletal	Thyroid	H3K4me1	Thyroid
22_50881954_G_C_b37	ENSG00000100241	ENSG00000100239	Muscle - Skeletal	Thyroid	H3K27ac	Thyroid
22_50883359_A_G_b37	ENSG00000100241	ENSG00000100239	Muscle - Skeletal	Nerve - Tibial	H3K4me1	Nerve - Tibial
22_50883359_A_G_b37	ENSG00000100241	ENSG00000100239	Muscle - Skeletal	Nerve - Tibial	H3K27ac	Nerve - Tibial
22_50883359_A_G_b37	ENSG00000100241	ENSG00000100239	Muscle - Skeletal	Esophagus - Muscularis	H3K4me1	Esophagus - Muscularis
22_50883359_A_G_b37	ENSG00000100241	ENSG00000100239	Muscle - Skeletal	Esophagus - Muscularis	H3K27ac	Esophagus - Muscularis
22_50883359_A_G_b37	ENSG00000100241	ENSG00000100239	Muscle - Skeletal	Thyroid	H3K27ac	Thyroid
22_50883359_A_G_b37	ENSG00000100241	ENSG00000100239	Muscle - Skeletal	Artery - Tibial	H3K4me1	Artery - Tibial
22_50886220_T_C_b37	ENSG00000100241	ENSG00000100239	Lung	Nerve - Tibial	H3K36me3	Lung
2_27669341_AT_A_b37	ENSG00000157992	ENSG00000115216	Pancreas	Nerve - Tibial	H3K4me1	Pancreas
2_27669341_AT_A_b37	ENSG00000157992	ENSG00000115216	Pancreas	Nerve - Tibial	H3K27ac	Pancreas
2_27669341_AT_A_b37	ENSG00000157992	ENSG00000115216	Pancreas	Small Intestine - Terminal Ileum	H3K4me1	Pancreas
2_27669341_AT_A_b37	ENSG00000157992	ENSG00000115216	Pancreas	Esophagus - Muscularis	H3K4me1	Pancreas
2_27669341_AT_A_b37	ENSG00000157992	ENSG00000115216	Pancreas	Esophagus - Muscularis	H3K27ac	Pancreas
2_3588747_C_T_b37	ENSG00000171865	ENSG00000242282	Muscle - Skeletal	Stomach	H3K36me3	Stomach
2_46845069_G_C_b37	ENSG00000151665	ENSG00000119878	Esophagus - Mucosa	Artery - Aorta	H3K27ac	Esophagus - Mucosa
2_46845069_G_C_b37	ENSG00000151665	ENSG00000119878	Esophagus - Mucosa	Thyroid	H3K27ac	Esophagus - Mucosa
2_46845069_G_C_b37	ENSG00000151665	ENSG00000119878	Esophagus - Mucosa	Adrenal Gland	H3K27ac	Esophagus - Mucosa
2_54015403_C_T_b37	ENSG00000068912	ENSG00000115239	Muscle - Skeletal	Esophagus - Mucosa	H3K27ac	Muscle - Skeletal
2_75874979_A_G_b37	ENSG00000005436	ENSG00000115364	Adrenal Gland	Muscle - Skeletal	H3K27ac	Muscle - Skeletal
2_75874979_A_G_b37	ENSG00000005436	ENSG00000115364	Adrenal Gland	Esophagus - Muscularis	H3K4me3	Esophagus - Muscularis
2_75875317_A_G_b37	ENSG00000005436	ENSG00000115364	Adrenal Gland	Muscle - Skeletal	H3K27ac	Muscle - Skeletal
2_9560413_C_T_b37	ENSG00000119203	ENSG00000119185	Artery - Tibial	Muscle - Skeletal	H3K4me1	Artery - Tibial
2_9561505_T_C_b37	ENSG00000119203	ENSG00000119185	Stomach	Muscle - Skeletal	H3K4me1	Stomach
2_9562294_T_G_b37	ENSG00000119203	ENSG00000119185	Lung	Muscle - Skeletal	H3K4me3	Muscle - Skeletal
2_9613441_T_C_b37	ENSG00000119203	ENSG00000134330	Spleen	Pancreas	H3K4me1	Spleen
2_9613441_T_C_b37	ENSG00000119203	ENSG00000134330	Spleen	Thyroid	H3K4me1	Spleen
2_9616301_TAGG_T_b37	ENSG00000119203	ENSG00000134330	Spleen	Thyroid	H3K27ac	Spleen
2_9616728_G_T_b37	ENSG00000119203	ENSG00000134330	Spleen	Thyroid	H3K4me1	Spleen
3_100472311_A_T_b37	ENSG00000154175	ENSG00000114354	Colon - Sigmoid	Muscle - Skeletal	H3K4me1	Muscle - Skeletal
3_100472311_A_T_b37	ENSG00000154175	ENSG00000114354	Colon - Sigmoid	Muscle - Skeletal	H3K27ac	Muscle - Skeletal
3_100472311_A_T_b37	ENSG00000154175	ENSG00000114354	Colon - Sigmoid	Thyroid	H3K27ac	Thyroid
3_111693679_A_T_b37	ENSG00000144824	ENSG00000144827	Artery - Tibial	Colon - Transverse	H3K36me3	Artery - Tibial
3_111693679_A_T_b37	ENSG00000144824	ENSG00000144827	Artery - Tibial	Muscle - Skeletal	H3K36me3	Artery - Tibial
3_111693780_A_C_b37	ENSG00000144824	ENSG00000144827	Artery - Tibial	Colon - Transverse	H3K36me3	Artery - Tibial
3_111693780_A_C_b37	ENSG00000144824	ENSG00000144827	Artery - Tibial	Muscle - Skeletal	H3K36me3	Artery - Tibial
3_111693785_C_T_b37	ENSG00000144824	ENSG00000144827	Artery - Tibial	Colon - Transverse	H3K36me3	Artery - Tibial
3_111693785_C_T_b37	ENSG00000144824	ENSG00000144827	Artery - Tibial	Muscle - Skeletal	H3K36me3	Artery - Tibial
3_111696768_T_C_b37	ENSG00000144824	ENSG00000144827	Esophagus - Muscularis	Esophagus - Mucosa	H3K27ac	Esophagus - Muscularis
3_111696768_T_C_b37	ENSG00000144824	ENSG00000144827	Esophagus - Muscularis	Colon - Transverse	H3K27ac	Esophagus - Muscularis
3_111696768_T_C_b37	ENSG00000144824	ENSG00000144827	Esophagus - Muscularis	Muscle - Skeletal	H3K27ac	Esophagus - Muscularis
3_111696924_C_A_b37	ENSG00000144824	ENSG00000144827	Esophagus - Muscularis	Esophagus - Mucosa	H3K27ac	Esophagus - Muscularis
3_111696924_C_A_b37	ENSG00000144824	ENSG00000144827	Esophagus - Muscularis	Colon - Transverse	H3K27ac	Esophagus - Muscularis
3_111696924_C_A_b37	ENSG00000144824	ENSG00000144827	Esophagus - Muscularis	Muscle - Skeletal	H3K27ac	Esophagus - Muscularis
3_111697131_G_A_b37	ENSG00000144824	ENSG00000144827	Esophagus - Muscularis	Esophagus - Mucosa	H3K27ac	Esophagus - Muscularis
3_111697131_G_A_b37	ENSG00000144824	ENSG00000144827	Esophagus - Muscularis	Muscle - Skeletal	H3K27ac	Esophagus - Muscularis
3_111697131_G_A_b37	ENSG00000144824	ENSG00000144827	Thyroid	Colon - Transverse	H3K27ac	Colon - Transverse
3_111697174_A_C_b37	ENSG00000144824	ENSG00000144827	Thyroid	Colon - Transverse	H3K27ac	Colon - Transverse
3_111697174_A_C_b37	ENSG00000144824	ENSG00000144827	Thyroid	Muscle - Skeletal	H3K4me3	Muscle - Skeletal
3_111698638_AT_A_b37	ENSG00000144824	ENSG00000144827	Esophagus - Muscularis	Colon - Transverse	H3K27ac	Colon - Transverse
3_111698898_C_T_b37	ENSG00000144824	ENSG00000144827	Thyroid	Muscle - Skeletal	H3K4me1	Muscle - Skeletal
3_119183226_A_AG_b37	ENSG00000163389	ENSG00000176142	Esophagus - Mucosa	Thyroid	H3K27ac	Esophagus - Mucosa
3_119188895_C_G_b37	ENSG00000163389	ENSG00000176142	Esophagus - Mucosa	Thyroid	H3K4me3	Esophagus - Mucosa
3_121382005_C_T_b37	ENSG00000180353	ENSG00000173230	Esophagus - Gastroesophageal Junction	Muscle - Skeletal	H3K4me1	Muscle - Skeletal
3_121382005_C_T_b37	ENSG00000180353	ENSG00000173230	Esophagus - Gastroesophageal Junction	Muscle - Skeletal	H3K27ac	Muscle - Skeletal
3_121382005_C_T_b37	ENSG00000180353	ENSG00000173230	Stomach	Muscle - Skeletal	H3K4me1	Muscle - Skeletal
3_121382005_C_T_b37	ENSG00000180353	ENSG00000173230	Stomach	Muscle - Skeletal	H3K36me3	Stomach
3_121382005_C_T_b37	ENSG00000180353	ENSG00000173230	Stomach	Muscle - Skeletal	H3K27ac	Muscle - Skeletal
3_121382005_C_T_b37	ENSG00000180353	ENSG00000173230	Pancreas	Muscle - Skeletal	H3K27ac	Muscle - Skeletal
3_121382005_C_T_b37	ENSG00000180353	ENSG00000173230	Nerve - Tibial	Muscle - Skeletal	H3K4me1	Muscle - Skeletal
3_121382005_C_T_b37	ENSG00000180353	ENSG00000173230	Nerve - Tibial	Muscle - Skeletal	H3K27ac	Muscle - Skeletal
3_121382005_C_T_b37	ENSG00000180353	ENSG00000173230	Adrenal Gland	Muscle - Skeletal	H3K27ac	Muscle - Skeletal
3_121382005_C_T_b37	ENSG00000180353	ENSG00000173230	Artery - Tibial	Muscle - Skeletal	H3K4me1	Muscle - Skeletal
3_121382005_C_T_b37	ENSG00000180353	ENSG00000173230	Artery - Tibial	Muscle - Skeletal	H3K36me3	Artery - Tibial
3_121382005_C_T_b37	ENSG00000180353	ENSG00000173230	Esophagus - Mucosa	Muscle - Skeletal	H3K27ac	Muscle - Skeletal
3_16310379_G_A_b37	ENSG00000154813	ENSG00000154814	Esophagus - Muscularis	Lung	H3K4me1	Esophagus - Muscularis
3_16310379_G_A_b37	ENSG00000154813	ENSG00000154814	Esophagus - Muscularis	Muscle - Skeletal	H3K27ac	Muscle - Skeletal
3_195946167_C_T_b37	ENSG00000161217	ENSG00000163959	Spleen	Nerve - Tibial	H3K4me1	Spleen
3_195946167_C_T_b37	ENSG00000161217	ENSG00000163959	Spleen	Nerve - Tibial	H3K27ac	Spleen
3_196015423_A_T_b37	ENSG00000161217	ENSG00000213123	Lung	Nerve - Tibial	H3K4me1	Lung
3_196015423_A_T_b37	ENSG00000161217	ENSG00000213123	Esophagus - Muscularis	Nerve - Tibial	H3K4me1	Esophagus - Muscularis
3_196015476_A_G_b37	ENSG00000161217	ENSG00000213123	Stomach	Nerve - Tibial	H3K4me1	Stomach
3_3187003_T_C_b37	ENSG00000072756	ENSG00000113851	Thyroid	Esophagus - Muscularis	H3K36me3	Esophagus - Muscularis
3_3187003_T_C_b37	ENSG00000072756	ENSG00000113851	Thyroid	Artery - Tibial	H3K36me3	Artery - Tibial
3_43736330_G_A_b37	ENSG00000011198	ENSG00000160746	Lung	Thyroid	H3K4me1	Lung
3_45732237_A_G_b37	ENSG00000211456	ENSG00000144791	Lung	Pancreas	H3K4me3	Lung
3_45732409_G_T_b37	ENSG00000211456	ENSG00000144791	Lung	Pancreas	H3K4me3	Lung
3_52604180_A_G_b37	ENSG00000168273	ENSG00000163939	Esophagus - Gastroesophageal Junction	Thyroid	H3K27ac	Esophagus - Gastroesophageal Junction
4_159629151_G_C_b37	ENSG00000171503	ENSG00000171497	Artery - Aorta	Stomach	H3K36me3	Stomach
4_159630817_T_C_b37	ENSG00000171503	ENSG00000171497	Artery - Aorta	Stomach	H3K36me3	Stomach
4_159630817_T_C_b37	ENSG00000171503	ENSG00000171497	Artery - Aorta	Lung	H3K36me3	Lung
4_1719572_A_G_b37	ENSG00000168936	ENSG00000013810	Artery - Aorta	Spleen	H3K4me1	Spleen
4_1719572_A_G_b37	ENSG00000168936	ENSG00000013810	Artery - Aorta	Spleen	H3K27ac	Spleen
4_1719572_A_G_b37	ENSG00000168936	ENSG00000013810	Colon - Sigmoid	Spleen	H3K27ac	Spleen
4_1719572_A_G_b37	ENSG00000168936	ENSG00000013810	Artery - Tibial	Spleen	H3K4me1	Spleen
4_1720757_A_G_b37	ENSG00000168936	ENSG00000013810	Esophagus - Gastroesophageal Junction	Spleen	H3K27ac	Spleen
4_1720757_A_G_b37	ENSG00000168936	ENSG00000013810	Artery - Aorta	Spleen	H3K4me1	Spleen
4_1720757_A_G_b37	ENSG00000168936	ENSG00000013810	Artery - Aorta	Spleen	H3K27ac	Spleen
4_1720824_A_G_b37	ENSG00000168936	ENSG00000013810	Esophagus - Gastroesophageal Junction	Spleen	H3K27ac	Spleen
4_1720824_A_G_b37	ENSG00000168936	ENSG00000013810	Artery - Aorta	Spleen	H3K4me1	Spleen
4_1720824_A_G_b37	ENSG00000168936	ENSG00000013810	Artery - Aorta	Spleen	H3K27ac	Spleen
4_1723265_A_G_b37	ENSG00000168936	ENSG00000013810	Artery - Aorta	Spleen	H3K4me1	Spleen
4_1723265_A_G_b37	ENSG00000168936	ENSG00000013810	Artery - Aorta	Spleen	H3K27ac	Spleen
4_1723279_T_C_b37	ENSG00000168936	ENSG00000013810	Artery - Aorta	Spleen	H3K4me1	Spleen
4_1723279_T_C_b37	ENSG00000168936	ENSG00000013810	Artery - Aorta	Spleen	H3K27ac	Spleen
4_1724799_C_T_b37	ENSG00000168936	ENSG00000013810	Esophagus - Gastroesophageal Junction	Spleen	H3K4me3	Spleen
4_1724799_C_T_b37	ENSG00000168936	ENSG00000013810	Esophagus - Gastroesophageal Junction	Spleen	H3K4me1	Spleen
4_1724799_C_T_b37	ENSG00000168936	ENSG00000013810	Breast - Mammary Tissue	Spleen	H3K4me3	Spleen
4_1724799_C_T_b37	ENSG00000168936	ENSG00000013810	Artery - Aorta	Spleen	H3K4me3	Spleen
4_1724799_C_T_b37	ENSG00000168936	ENSG00000013810	Artery - Aorta	Spleen	H3K4me1	Spleen
4_1724799_C_T_b37	ENSG00000168936	ENSG00000013810	Colon - Sigmoid	Spleen	H3K4me3	Spleen
4_1724799_C_T_b37	ENSG00000168936	ENSG00000013810	Colon - Sigmoid	Spleen	H3K4me1	Spleen
4_1724799_C_T_b37	ENSG00000168936	ENSG00000013810	Artery - Tibial	Spleen	H3K4me1	Spleen
4_1725651_T_C_b37	ENSG00000168936	ENSG00000013810	Esophagus - Gastroesophageal Junction	Spleen	H3K4me3	Spleen
4_1725651_T_C_b37	ENSG00000168936	ENSG00000013810	Esophagus - Gastroesophageal Junction	Spleen	H3K4me1	Spleen
4_1725651_T_C_b37	ENSG00000168936	ENSG00000013810	Esophagus - Gastroesophageal Junction	Spleen	H3K27ac	Spleen
4_1725651_T_C_b37	ENSG00000168936	ENSG00000013810	Breast - Mammary Tissue	Spleen	H3K4me3	Spleen
4_1725651_T_C_b37	ENSG00000168936	ENSG00000013810	Artery - Aorta	Spleen	H3K4me3	Spleen
4_1725651_T_C_b37	ENSG00000168936	ENSG00000013810	Artery - Aorta	Spleen	H3K4me1	Spleen
4_1725651_T_C_b37	ENSG00000168936	ENSG00000013810	Artery - Aorta	Spleen	H3K27ac	Spleen
4_1725651_T_C_b37	ENSG00000168936	ENSG00000013810	Colon - Sigmoid	Spleen	H3K4me3	Spleen
4_1725651_T_C_b37	ENSG00000168936	ENSG00000013810	Colon - Sigmoid	Spleen	H3K4me1	Spleen
4_1725651_T_C_b37	ENSG00000168936	ENSG00000013810	Artery - Tibial	Spleen	H3K4me1	Spleen
4_1726367_T_A_b37	ENSG00000168936	ENSG00000013810	Esophagus - Gastroesophageal Junction	Spleen	H3K4me3	Spleen
4_1726367_T_A_b37	ENSG00000168936	ENSG00000013810	Esophagus - Gastroesophageal Junction	Spleen	H3K4me1	Spleen
4_1726367_T_A_b37	ENSG00000168936	ENSG00000013810	Esophagus - Gastroesophageal Junction	Spleen	H3K27ac	Spleen
4_1726367_T_A_b37	ENSG00000168936	ENSG00000013810	Breast - Mammary Tissue	Spleen	H3K4me3	Spleen
4_1726367_T_A_b37	ENSG00000168936	ENSG00000013810	Artery - Aorta	Spleen	H3K4me3	Spleen
4_1726367_T_A_b37	ENSG00000168936	ENSG00000013810	Artery - Aorta	Spleen	H3K4me1	Spleen
4_1726367_T_A_b37	ENSG00000168936	ENSG00000013810	Artery - Aorta	Spleen	H3K27ac	Spleen
4_1726367_T_A_b37	ENSG00000168936	ENSG00000013810	Colon - Sigmoid	Spleen	H3K4me3	Spleen
4_1726367_T_A_b37	ENSG00000168936	ENSG00000013810	Colon - Sigmoid	Spleen	H3K4me1	Spleen
4_1726367_T_A_b37	ENSG00000168936	ENSG00000013810	Colon - Sigmoid	Spleen	H3K27ac	Spleen
4_1726367_T_A_b37	ENSG00000168936	ENSG00000013810	Artery - Tibial	Spleen	H3K4me1	Spleen
4_1726818_T_C_b37	ENSG00000168936	ENSG00000013810	Esophagus - Gastroesophageal Junction	Spleen	H3K4me1	Spleen
4_1726818_T_C_b37	ENSG00000168936	ENSG00000013810	Esophagus - Gastroesophageal Junction	Spleen	H3K27ac	Spleen
4_1726818_T_C_b37	ENSG00000168936	ENSG00000013810	Artery - Aorta	Spleen	H3K4me1	Spleen
4_1726818_T_C_b37	ENSG00000168936	ENSG00000013810	Artery - Aorta	Spleen	H3K27ac	Spleen
4_1726818_T_C_b37	ENSG00000168936	ENSG00000013810	Colon - Sigmoid	Spleen	H3K4me1	Spleen
4_1726818_T_C_b37	ENSG00000168936	ENSG00000013810	Colon - Sigmoid	Spleen	H3K27ac	Spleen
4_1726818_T_C_b37	ENSG00000168936	ENSG00000013810	Artery - Tibial	Spleen	H3K4me1	Spleen
4_1727206_C_T_b37	ENSG00000168936	ENSG00000013810	Esophagus - Gastroesophageal Junction	Spleen	H3K4me1	Spleen
4_1727206_C_T_b37	ENSG00000168936	ENSG00000013810	Esophagus - Gastroesophageal Junction	Spleen	H3K27ac	Spleen
4_1727206_C_T_b37	ENSG00000168936	ENSG00000013810	Artery - Aorta	Spleen	H3K4me1	Spleen
4_1727206_C_T_b37	ENSG00000168936	ENSG00000013810	Artery - Aorta	Spleen	H3K36me3	Spleen
4_1727206_C_T_b37	ENSG00000168936	ENSG00000013810	Artery - Aorta	Spleen	H3K27ac	Spleen
4_1727206_C_T_b37	ENSG00000168936	ENSG00000013810	Colon - Sigmoid	Spleen	H3K4me1	Spleen
4_1727206_C_T_b37	ENSG00000168936	ENSG00000013810	Colon - Sigmoid	Spleen	H3K27ac	Spleen
4_1727206_C_T_b37	ENSG00000168936	ENSG00000013810	Artery - Tibial	Spleen	H3K4me1	Spleen
4_1727206_C_T_b37	ENSG00000168936	ENSG00000013810	Artery - Tibial	Spleen	H3K36me3	Spleen
4_923947_T_C_b37	ENSG00000127419	ENSG00000178950	Muscle - Skeletal	Esophagus - Gastroesophageal Junction	H3K27ac	Muscle - Skeletal
4_923947_T_C_b37	ENSG00000127419	ENSG00000178950	Lung	Esophagus - Gastroesophageal Junction	H3K27ac	Lung
4_923947_T_C_b37	ENSG00000127419	ENSG00000178950	Colon - Transverse	Esophagus - Gastroesophageal Junction	H3K27ac	Colon - Transverse
4_923947_T_C_b37	ENSG00000127419	ENSG00000178950	Muscle - Skeletal	Esophagus - Muscularis	H3K27ac	Muscle - Skeletal
4_923947_T_C_b37	ENSG00000127419	ENSG00000178950	Muscle - Skeletal	Artery - Aorta	H3K4me1	Muscle - Skeletal
4_923947_T_C_b37	ENSG00000127419	ENSG00000178950	Muscle - Skeletal	Artery - Aorta	H3K27ac	Muscle - Skeletal
4_923947_T_C_b37	ENSG00000127419	ENSG00000178950	Lung	Esophagus - Muscularis	H3K27ac	Lung
4_923947_T_C_b37	ENSG00000127419	ENSG00000178950	Lung	Artery - Aorta	H3K4me1	Lung
4_923947_T_C_b37	ENSG00000127419	ENSG00000178950	Lung	Artery - Aorta	H3K27ac	Lung
4_923947_T_C_b37	ENSG00000127419	ENSG00000178950	Colon - Transverse	Esophagus - Muscularis	H3K27ac	Colon - Transverse
4_923947_T_C_b37	ENSG00000127419	ENSG00000178950	Thyroid	Esophagus - Muscularis	H3K4me1	Esophagus - Muscularis
4_923947_T_C_b37	ENSG00000127419	ENSG00000178950	Colon - Transverse	Artery - Aorta	H3K27ac	Colon - Transverse
4_924280_A_C_b37	ENSG00000127419	ENSG00000178950	Muscle - Skeletal	Esophagus - Muscularis	H3K27ac	Muscle - Skeletal
4_924280_A_C_b37	ENSG00000127419	ENSG00000178950	Muscle - Skeletal	Artery - Aorta	H3K27ac	Muscle - Skeletal
4_924280_A_C_b37	ENSG00000127419	ENSG00000178950	Lung	Esophagus - Muscularis	H3K27ac	Lung
4_924280_A_C_b37	ENSG00000127419	ENSG00000178950	Lung	Artery - Aorta	H3K27ac	Lung
4_948640_G_A_b37	ENSG00000127419	ENSG00000145214	Muscle - Skeletal	Spleen	H3K36me3	Spleen
5_131592870_T_C_b37	ENSG00000072682	ENSG00000131435	Esophagus - Gastroesophageal Junction	Pancreas	H3K27ac	Esophagus - Gastroesophageal Junction
5_131592870_T_C_b37	ENSG00000072682	ENSG00000131435	Esophagus - Muscularis	Pancreas	H3K4me3	Esophagus - Muscularis
5_131592870_T_C_b37	ENSG00000072682	ENSG00000131435	Esophagus - Muscularis	Pancreas	H3K27ac	Esophagus - Muscularis
5_131592870_T_C_b37	ENSG00000072682	ENSG00000131435	Colon - Sigmoid	Pancreas	H3K4me3	Colon - Sigmoid
5_131592870_T_C_b37	ENSG00000072682	ENSG00000131435	Colon - Sigmoid	Pancreas	H3K27ac	Colon - Sigmoid
5_131594628_G_C_b37	ENSG00000072682	ENSG00000131435	Lung	Breast - Mammary Tissue	H3K4me3	Breast - Mammary Tissue
5_131594628_G_C_b37	ENSG00000072682	ENSG00000131435	Esophagus - Muscularis	Pancreas	H3K4me3	Esophagus - Muscularis
5_131594628_G_C_b37	ENSG00000072682	ENSG00000131435	Esophagus - Muscularis	Pancreas	H3K4me1	Esophagus - Muscularis
5_131594628_G_C_b37	ENSG00000072682	ENSG00000131435	Colon - Sigmoid	Pancreas	H3K4me3	Colon - Sigmoid
5_131595642_CTTAT_C_b37	ENSG00000072682	ENSG00000131435	Esophagus - Muscularis	Pancreas	H3K4me3	Esophagus - Muscularis
5_131595642_CTTAT_C_b37	ENSG00000072682	ENSG00000131435	Esophagus - Muscularis	Pancreas	H3K4me1	Esophagus - Muscularis
5_131595642_CTTAT_C_b37	ENSG00000072682	ENSG00000131435	Colon - Sigmoid	Pancreas	H3K4me3	Colon - Sigmoid
5_131595784_T_C_b37	ENSG00000072682	ENSG00000131435	Esophagus - Gastroesophageal Junction	Pancreas	H3K27ac	Esophagus - Gastroesophageal Junction
5_131595784_T_C_b37	ENSG00000072682	ENSG00000131435	Esophagus - Muscularis	Pancreas	H3K4me3	Esophagus - Muscularis
5_131595784_T_C_b37	ENSG00000072682	ENSG00000131435	Esophagus - Muscularis	Pancreas	H3K4me1	Esophagus - Muscularis
5_131595784_T_C_b37	ENSG00000072682	ENSG00000131435	Esophagus - Muscularis	Pancreas	H3K27ac	Esophagus - Muscularis
5_131595784_T_C_b37	ENSG00000072682	ENSG00000131435	Colon - Sigmoid	Pancreas	H3K4me3	Colon - Sigmoid
5_131595784_T_C_b37	ENSG00000072682	ENSG00000131435	Colon - Sigmoid	Pancreas	H3K27ac	Colon - Sigmoid
5_131599370_T_C_b37	ENSG00000072682	ENSG00000131435	Esophagus - Gastroesophageal Junction	Pancreas	H3K27ac	Esophagus - Gastroesophageal Junction
5_131599370_T_C_b37	ENSG00000072682	ENSG00000131435	Esophagus - Muscularis	Pancreas	H3K4me1	Esophagus - Muscularis
5_131599370_T_C_b37	ENSG00000072682	ENSG00000131435	Esophagus - Muscularis	Pancreas	H3K27ac	Esophagus - Muscularis
5_131599370_T_C_b37	ENSG00000072682	ENSG00000131435	Colon - Sigmoid	Pancreas	H3K27ac	Colon - Sigmoid
5_131599647_C_T_b37	ENSG00000072682	ENSG00000131435	Esophagus - Gastroesophageal Junction	Pancreas	H3K27ac	Esophagus - Gastroesophageal Junction
5_131599647_C_T_b37	ENSG00000072682	ENSG00000131435	Esophagus - Muscularis	Pancreas	H3K4me1	Esophagus - Muscularis
5_131599647_C_T_b37	ENSG00000072682	ENSG00000131435	Esophagus - Muscularis	Pancreas	H3K27ac	Esophagus - Muscularis
5_131599647_C_T_b37	ENSG00000072682	ENSG00000131435	Colon - Sigmoid	Pancreas	H3K27ac	Colon - Sigmoid
5_131600281_C_CCCCATCTCCAG_b37	ENSG00000072682	ENSG00000131435	Esophagus - Gastroesophageal Junction	Pancreas	H3K27ac	Esophagus - Gastroesophageal Junction
5_131600281_C_CCCCATCTCCAG_b37	ENSG00000072682	ENSG00000131435	Esophagus - Muscularis	Pancreas	H3K4me1	Esophagus - Muscularis
5_131600281_C_CCCCATCTCCAG_b37	ENSG00000072682	ENSG00000131435	Esophagus - Muscularis	Pancreas	H3K27ac	Esophagus - Muscularis
5_131600281_C_CCCCATCTCCAG_b37	ENSG00000072682	ENSG00000131435	Colon - Sigmoid	Pancreas	H3K27ac	Colon - Sigmoid
5_131600589_G_C_b37	ENSG00000072682	ENSG00000131435	Esophagus - Gastroesophageal Junction	Pancreas	H3K27ac	Esophagus - Gastroesophageal Junction
5_131600589_G_C_b37	ENSG00000072682	ENSG00000131435	Esophagus - Muscularis	Pancreas	H3K4me1	Esophagus - Muscularis
5_131600589_G_C_b37	ENSG00000072682	ENSG00000131435	Esophagus - Muscularis	Pancreas	H3K27ac	Esophagus - Muscularis
5_131600589_G_C_b37	ENSG00000072682	ENSG00000131435	Colon - Sigmoid	Pancreas	H3K27ac	Colon - Sigmoid
5_131601720_G_A_b37	ENSG00000072682	ENSG00000131435	Lung	Pancreas	H3K27ac	Pancreas
5_131601720_G_A_b37	ENSG00000072682	ENSG00000131435	Adrenal Gland	Pancreas	H3K27ac	Pancreas
5_131602166_T_C_b37	ENSG00000072682	ENSG00000131435	Lung	Pancreas	H3K27ac	Pancreas
5_131602166_T_C_b37	ENSG00000072682	ENSG00000131435	Adrenal Gland	Pancreas	H3K27ac	Pancreas
5_131602807_A_G_b37	ENSG00000072682	ENSG00000131435	Esophagus - Gastroesophageal Junction	Pancreas	H3K27ac	Esophagus - Gastroesophageal Junction
5_131602807_A_G_b37	ENSG00000072682	ENSG00000131435	Esophagus - Muscularis	Pancreas	H3K27ac	Esophagus - Muscularis
5_131602807_A_G_b37	ENSG00000072682	ENSG00000131435	Colon - Sigmoid	Pancreas	H3K27ac	Colon - Sigmoid
5_131605821_C_A_b37	ENSG00000072682	ENSG00000131435	Esophagus - Gastroesophageal Junction	Pancreas	H3K27ac	Esophagus - Gastroesophageal Junction
5_131605821_C_A_b37	ENSG00000072682	ENSG00000131435	Esophagus - Muscularis	Pancreas	H3K27ac	Esophagus - Muscularis
5_131605821_C_A_b37	ENSG00000072682	ENSG00000131435	Colon - Sigmoid	Pancreas	H3K27ac	Colon - Sigmoid
5_159826079_T_C_b37	ENSG00000164609	ENSG00000221886	Nerve - Tibial	Esophagus - Muscularis	H3K4me1	Esophagus - Muscularis
5_176728400_G_A_b37	ENSG00000169228	ENSG00000169230	Artery - Aorta	Lung	H3K27ac	Lung
5_176728400_G_A_b37	ENSG00000169228	ENSG00000169230	Artery - Aorta	Colon - Transverse	H3K27ac	Colon - Transverse
5_176728400_G_A_b37	ENSG00000169228	ENSG00000169230	Artery - Aorta	Thyroid	H3K27ac	Thyroid
5_176728400_G_A_b37	ENSG00000169228	ENSG00000169230	Artery - Aorta	Esophagus - Mucosa	H3K27ac	Esophagus - Mucosa
5_176728458_G_T_b37	ENSG00000169228	ENSG00000169230	Artery - Aorta	Lung	H3K4me1	Lung
5_176728458_G_T_b37	ENSG00000169228	ENSG00000169230	Artery - Aorta	Lung	H3K27ac	Lung
5_176728458_G_T_b37	ENSG00000169228	ENSG00000169230	Artery - Aorta	Colon - Transverse	H3K27ac	Colon - Transverse
5_176728458_G_T_b37	ENSG00000169228	ENSG00000169230	Artery - Aorta	Thyroid	H3K27ac	Thyroid
5_176728458_G_T_b37	ENSG00000169228	ENSG00000169230	Artery - Aorta	Esophagus - Mucosa	H3K27ac	Esophagus - Mucosa
5_176731452_G_T_b37	ENSG00000169228	ENSG00000169230	Muscle - Skeletal	Thyroid	H3K27ac	Muscle - Skeletal
5_179264132_T_G_b37	ENSG00000161011	ENSG00000161010	Colon - Sigmoid	Colon - Transverse	H3K36me3	Colon - Sigmoid
5_179267448_A_AG_b37	ENSG00000161011	ENSG00000161010	Colon - Sigmoid	Colon - Transverse	H3K36me3	Colon - Sigmoid
5_64917914_C_T_b37	ENSG00000113597	ENSG00000113595	Esophagus - Muscularis	Thyroid	H3K4me1	Esophagus - Muscularis
5_64918015_T_C_b37	ENSG00000113597	ENSG00000113595	Esophagus - Muscularis	Thyroid	H3K4me1	Esophagus - Muscularis
5_6632875_G_A_b37	ENSG00000145545	ENSG00000037474	Esophagus - Mucosa	Thyroid	H3K27ac	Esophagus - Mucosa
5_6635740_C_A_b37	ENSG00000145545	ENSG00000037474	Esophagus - Mucosa	Esophagus - Muscularis	H3K27ac	Esophagus - Mucosa
5_6635740_C_A_b37	ENSG00000145545	ENSG00000037474	Esophagus - Mucosa	Thyroid	H3K27ac	Esophagus - Mucosa
5_6635933_A_C_b37	ENSG00000145545	ENSG00000037474	Esophagus - Mucosa	Esophagus - Muscularis	H3K27ac	Esophagus - Mucosa
5_6635933_A_C_b37	ENSG00000145545	ENSG00000037474	Esophagus - Mucosa	Thyroid	H3K27ac	Esophagus - Mucosa
5_6635946_C_G_b37	ENSG00000145545	ENSG00000037474	Esophagus - Mucosa	Esophagus - Muscularis	H3K27ac	Esophagus - Mucosa
5_6635946_C_G_b37	ENSG00000145545	ENSG00000037474	Esophagus - Mucosa	Thyroid	H3K27ac	Esophagus - Mucosa
5_6635971_G_T_b37	ENSG00000145545	ENSG00000037474	Esophagus - Mucosa	Esophagus - Muscularis	H3K27ac	Esophagus - Mucosa
5_6635971_G_T_b37	ENSG00000145545	ENSG00000037474	Esophagus - Mucosa	Thyroid	H3K27ac	Esophagus - Mucosa
5_6636450_G_A_b37	ENSG00000145545	ENSG00000037474	Esophagus - Mucosa	Esophagus - Muscularis	H3K27ac	Esophagus - Mucosa
5_6636450_G_A_b37	ENSG00000145545	ENSG00000037474	Esophagus - Mucosa	Thyroid	H3K27ac	Esophagus - Mucosa
5_6636465_C_T_b37	ENSG00000145545	ENSG00000037474	Esophagus - Mucosa	Esophagus - Muscularis	H3K27ac	Esophagus - Mucosa
5_6636465_C_T_b37	ENSG00000145545	ENSG00000037474	Esophagus - Mucosa	Thyroid	H3K27ac	Esophagus - Mucosa
5_6636645_A_G_b37	ENSG00000145545	ENSG00000037474	Esophagus - Mucosa	Esophagus - Muscularis	H3K27ac	Esophagus - Mucosa
5_6636645_A_G_b37	ENSG00000145545	ENSG00000037474	Esophagus - Mucosa	Thyroid	H3K27ac	Esophagus - Mucosa
5_6636757_T_A_b37	ENSG00000145545	ENSG00000037474	Esophagus - Mucosa	Esophagus - Muscularis	H3K27ac	Esophagus - Mucosa
5_6636757_T_A_b37	ENSG00000145545	ENSG00000037474	Esophagus - Mucosa	Thyroid	H3K27ac	Esophagus - Mucosa
5_6638049_G_A_b37	ENSG00000145545	ENSG00000037474	Esophagus - Mucosa	Esophagus - Gastroesophageal Junction	H3K27ac	Esophagus - Mucosa
5_6638049_G_A_b37	ENSG00000145545	ENSG00000037474	Esophagus - Mucosa	Pancreas	H3K27ac	Esophagus - Mucosa
5_6638049_G_A_b37	ENSG00000145545	ENSG00000037474	Esophagus - Mucosa	Colon - Transverse	H3K27ac	Esophagus - Mucosa
5_6638049_G_A_b37	ENSG00000145545	ENSG00000037474	Esophagus - Mucosa	Thyroid	H3K27ac	Esophagus - Mucosa
6_125541722_A_T_b37	ENSG00000111907	ENSG00000111906	Artery - Tibial	Stomach	H3K4me1	Artery - Tibial
6_125541722_A_T_b37	ENSG00000111907	ENSG00000111906	Adrenal Gland	Muscle - Skeletal	H3K27ac	Muscle - Skeletal
6_125541722_A_T_b37	ENSG00000111907	ENSG00000111906	Adrenal Gland	Artery - Aorta	H3K27ac	Artery - Aorta
6_125541851_A_G_b37	ENSG00000111907	ENSG00000111906	Artery - Tibial	Spleen	H3K4me1	Artery - Tibial
6_125541851_A_G_b37	ENSG00000111907	ENSG00000111906	Artery - Tibial	Small Intestine - Terminal Ileum	H3K4me1	Artery - Tibial
6_125542445_G_A_b37	ENSG00000111907	ENSG00000111906	Artery - Tibial	Small Intestine - Terminal Ileum	H3K4me1	Artery - Tibial
6_125553513_A_T_b37	ENSG00000111907	ENSG00000111906	Adrenal Gland	Stomach	H3K27ac	Adrenal Gland
6_125553513_A_T_b37	ENSG00000111907	ENSG00000111906	Adrenal Gland	Lung	H3K27ac	Adrenal Gland
6_125553513_A_T_b37	ENSG00000111907	ENSG00000111906	Adrenal Gland	Esophagus - Muscularis	H3K27ac	Adrenal Gland
6_125553513_A_T_b37	ENSG00000111907	ENSG00000111906	Adrenal Gland	Artery - Aorta	H3K27ac	Adrenal Gland
6_125553513_A_T_b37	ENSG00000111907	ENSG00000111906	Adrenal Gland	Esophagus - Mucosa	H3K27ac	Adrenal Gland
6_125553908_C_T_b37	ENSG00000111907	ENSG00000111906	Nerve - Tibial	Colon - Sigmoid	H3K4me1	Colon - Sigmoid
6_125553908_C_T_b37	ENSG00000111907	ENSG00000111906	Nerve - Tibial	Colon - Sigmoid	H3K27ac	Colon - Sigmoid
6_125582945_G_T_b37	ENSG00000111907	ENSG00000111906	Nerve - Tibial	Artery - Aorta	H3K4me1	Artery - Aorta
6_125582945_G_T_b37	ENSG00000111907	ENSG00000111906	Nerve - Tibial	Artery - Aorta	H3K27ac	Artery - Aorta
6_125582945_G_T_b37	ENSG00000111907	ENSG00000111906	Colon - Transverse	Artery - Aorta	H3K27ac	Artery - Aorta
6_150072495_C_T_b37	ENSG00000120253	ENSG00000120265	Spleen	Stomach	H3K4me3	Spleen
6_150072495_C_T_b37	ENSG00000120253	ENSG00000120265	Spleen	Stomach	H3K27ac	Spleen
6_150072495_C_T_b37	ENSG00000120253	ENSG00000120265	Adrenal Gland	Stomach	H3K4me1	Stomach
6_26383250_A_T_b37	ENSG00000186470	ENSG00000124508	Adrenal Gland	Colon - Sigmoid	H3K27ac	Colon - Sigmoid
6_30876017_C_T_b37	ENSG00000137411	ENSG00000213780	Stomach	Thyroid	H3K27ac	Stomach
6_31127745_C_A_b37	ENSG00000204536	ENSG00000137310	Thyroid	Esophagus - Mucosa	H3K4me3	Esophagus - Mucosa
6_31583827_T_G_b37	ENSG00000204472	ENSG00000204469	Nerve - Tibial	Muscle - Skeletal	H3K27ac	Nerve - Tibial
6_31583827_T_G_b37	ENSG00000204472	ENSG00000204469	Esophagus - Muscularis	Muscle - Skeletal	H3K4me3	Esophagus - Muscularis
6_31583827_T_G_b37	ENSG00000204472	ENSG00000204469	Small Intestine - Terminal Ileum	Muscle - Skeletal	H3K27ac	Small Intestine - Terminal Ileum
6_31583827_T_G_b37	ENSG00000204472	ENSG00000204469	Nerve - Tibial	Thyroid	H3K27ac	Nerve - Tibial
6_31583827_T_G_b37	ENSG00000204472	ENSG00000204469	Esophagus - Muscularis	Thyroid	H3K4me3	Esophagus - Muscularis
6_31583827_T_G_b37	ENSG00000204472	ENSG00000204469	Small Intestine - Terminal Ileum	Thyroid	H3K27ac	Small Intestine - Terminal Ileum
6_31589676_A_G_b37	ENSG00000204472	ENSG00000204469	Artery - Aorta	Muscle - Skeletal	H3K4me1	Muscle - Skeletal
6_32076499_G_A_b37	ENSG00000168477	ENSG00000213676	Small Intestine - Terminal Ileum	Adrenal Gland	H3K4me3	Small Intestine - Terminal Ileum
6_32814975_T_C_b37	ENSG00000204261	ENSG00000168394	Lung	Artery - Tibial	H3K4me1	Lung
6_32816700_C_A_b37	ENSG00000204261	ENSG00000168394	Lung	Nerve - Tibial	H3K4me1	Lung
6_32816700_C_A_b37	ENSG00000204261	ENSG00000168394	Lung	Artery - Tibial	H3K4me1	Lung
6_32818774_T_C_b37	ENSG00000204261	ENSG00000168394	Lung	Artery - Tibial	H3K4me1	Lung
6_32818774_T_C_b37	ENSG00000204261	ENSG00000240065	Lung	Artery - Tibial	H3K4me1	Lung
6_88225863_G_A_b37	ENSG00000146282	ENSG00000164414	Adrenal Gland	Esophagus - Muscularis	H3K36me3	Esophagus - Muscularis
6_88226641_A_G_b37	ENSG00000146282	ENSG00000164414	Adrenal Gland	Esophagus - Muscularis	H3K36me3	Esophagus - Muscularis
7_101931351_G_A_b37	ENSG00000257923	ENSG00000160999	Muscle - Skeletal	Thyroid	H3K27ac	Muscle - Skeletal
7_1092519_C_G_b37	ENSG00000164849	ENSG00000146540	Lung	Thyroid	H3K4me1	Lung
7_1092519_C_G_b37	ENSG00000164849	ENSG00000146540	Esophagus - Muscularis	Thyroid	H3K4me1	Esophagus - Muscularis
7_1096143_A_G_b37	ENSG00000146540	ENSG00000164849	Artery - Tibial	Colon - Sigmoid	H3K4me1	Colon - Sigmoid
7_1117436_T_C_b37	ENSG00000146540	ENSG00000164850	Thyroid	Lung	H3K27ac	Lung
7_1123778_A_G_b37	ENSG00000146540	ENSG00000164850	Stomach	Artery - Aorta	H3K4me1	Stomach
7_1123778_A_G_b37	ENSG00000146540	ENSG00000164850	Lung	Artery - Aorta	H3K4me1	Lung
7_1123778_A_G_b37	ENSG00000146540	ENSG00000164850	Lung	Artery - Aorta	H3K27ac	Lung
7_1125893_A_G_b37	ENSG00000146540	ENSG00000164850	Esophagus - Muscularis	Artery - Aorta	H3K27ac	Artery - Aorta
7_1125893_A_G_b37	ENSG00000146540	ENSG00000164850	Colon - Transverse	Artery - Aorta	H3K27ac	Artery - Aorta
7_1125893_A_G_b37	ENSG00000146540	ENSG00000164850	Thyroid	Artery - Aorta	H3K4me1	Artery - Aorta
7_140387486_C_G_b37	ENSG00000090266	ENSG00000133597	Esophagus - Muscularis	Artery - Aorta	H3K36me3	Esophagus - Muscularis
7_140387486_C_G_b37	ENSG00000090266	ENSG00000133597	Spleen	Artery - Aorta	H3K36me3	Spleen
7_140390117_C_T_b37	ENSG00000090266	ENSG00000133597	Spleen	Artery - Aorta	H3K36me3	Spleen
7_140391027_A_G_b37	ENSG00000090266	ENSG00000133597	Stomach	Lung	H3K36me3	Stomach
7_140391027_A_G_b37	ENSG00000090266	ENSG00000133597	Esophagus - Muscularis	Lung	H3K36me3	Esophagus - Muscularis
7_140391027_A_G_b37	ENSG00000090266	ENSG00000133597	Spleen	Lung	H3K36me3	Spleen
7_140391027_A_G_b37	ENSG00000090266	ENSG00000133597	Stomach	Artery - Aorta	H3K36me3	Stomach
7_140391027_A_G_b37	ENSG00000090266	ENSG00000133597	Esophagus - Muscularis	Artery - Aorta	H3K36me3	Esophagus - Muscularis
7_140391027_A_G_b37	ENSG00000090266	ENSG00000133597	Spleen	Artery - Aorta	H3K36me3	Spleen
7_150495397_T_C_b37	ENSG00000106565	ENSG00000002933	Artery - Aorta	Stomach	H3K27ac	Stomach
7_150495846_C_A_b37	ENSG00000106565	ENSG00000002933	Artery - Aorta	Stomach	H3K4me3	Stomach
7_150495846_C_A_b37	ENSG00000106565	ENSG00000002933	Artery - Aorta	Stomach	H3K27ac	Stomach
7_150496104_G_A_b37	ENSG00000106565	ENSG00000002933	Artery - Aorta	Stomach	H3K4me3	Stomach
7_150496104_G_A_b37	ENSG00000106565	ENSG00000002933	Artery - Aorta	Stomach	H3K27ac	Stomach
7_150496211_C_G_b37	ENSG00000106565	ENSG00000002933	Artery - Aorta	Colon - Transverse	H3K27ac	Colon - Transverse
7_150496437_G_C_b37	ENSG00000106565	ENSG00000002933	Artery - Aorta	Esophagus - Gastroesophageal Junction	H3K27ac	Esophagus - Gastroesophageal Junction
7_150496668_C_T_b37	ENSG00000106565	ENSG00000002933	Colon - Sigmoid	Artery - Aorta	H3K27ac	Colon - Sigmoid
7_150496668_C_T_b37	ENSG00000106565	ENSG00000002933	Esophagus - Mucosa	Artery - Aorta	H3K27ac	Esophagus - Mucosa
7_150497420_C_A_b37	ENSG00000002933	ENSG00000106565	Esophagus - Gastroesophageal Junction	Muscle - Skeletal	H3K27ac	Esophagus - Gastroesophageal Junction
7_150497420_C_A_b37	ENSG00000002933	ENSG00000106565	Stomach	Muscle - Skeletal	H3K4me1	Stomach
7_150497420_C_A_b37	ENSG00000002933	ENSG00000106565	Stomach	Muscle - Skeletal	H3K27ac	Stomach
7_150497420_C_A_b37	ENSG00000002933	ENSG00000106565	Stomach	Artery - Aorta	H3K4me1	Stomach
7_150497420_C_A_b37	ENSG00000002933	ENSG00000106565	Stomach	Artery - Aorta	H3K27ac	Stomach
7_150497420_C_A_b37	ENSG00000002933	ENSG00000106565	Lung	Muscle - Skeletal	H3K4me1	Lung
7_150497420_C_A_b37	ENSG00000002933	ENSG00000106565	Lung	Muscle - Skeletal	H3K27ac	Lung
7_150497420_C_A_b37	ENSG00000002933	ENSG00000106565	Nerve - Tibial	Muscle - Skeletal	H3K27ac	Nerve - Tibial
7_150497420_C_A_b37	ENSG00000002933	ENSG00000106565	Esophagus - Muscularis	Muscle - Skeletal	H3K4me1	Esophagus - Muscularis
7_150497420_C_A_b37	ENSG00000002933	ENSG00000106565	Esophagus - Muscularis	Muscle - Skeletal	H3K27ac	Esophagus - Muscularis
7_150497420_C_A_b37	ENSG00000002933	ENSG00000106565	Colon - Transverse	Muscle - Skeletal	H3K27ac	Colon - Transverse
7_150497420_C_A_b37	ENSG00000002933	ENSG00000106565	Colon - Sigmoid	Muscle - Skeletal	H3K4me1	Colon - Sigmoid
7_150497420_C_A_b37	ENSG00000002933	ENSG00000106565	Colon - Sigmoid	Muscle - Skeletal	H3K27ac	Colon - Sigmoid
7_150497420_C_A_b37	ENSG00000002933	ENSG00000106565	Lung	Artery - Aorta	H3K4me1	Lung
7_150497420_C_A_b37	ENSG00000002933	ENSG00000106565	Nerve - Tibial	Artery - Aorta	H3K27ac	Nerve - Tibial
7_150497420_C_A_b37	ENSG00000002933	ENSG00000106565	Esophagus - Muscularis	Artery - Aorta	H3K4me1	Esophagus - Muscularis
7_150497420_C_A_b37	ENSG00000002933	ENSG00000106565	Esophagus - Muscularis	Artery - Aorta	H3K27ac	Esophagus - Muscularis
7_150497420_C_A_b37	ENSG00000002933	ENSG00000106565	Colon - Transverse	Artery - Aorta	H3K27ac	Colon - Transverse
7_150497420_C_A_b37	ENSG00000002933	ENSG00000106565	Colon - Sigmoid	Artery - Aorta	H3K4me1	Colon - Sigmoid
7_150497420_C_A_b37	ENSG00000002933	ENSG00000106565	Colon - Sigmoid	Artery - Aorta	H3K27ac	Colon - Sigmoid
7_150497534_C_CG_b37	ENSG00000002933	ENSG00000106565	Stomach	Muscle - Skeletal	H3K4me1	Stomach
7_150497534_C_CG_b37	ENSG00000002933	ENSG00000106565	Stomach	Muscle - Skeletal	H3K27ac	Stomach
7_150497534_C_CG_b37	ENSG00000002933	ENSG00000106565	Stomach	Pancreas	H3K27ac	Stomach
7_150497534_C_CG_b37	ENSG00000002933	ENSG00000106565	Stomach	Artery - Aorta	H3K4me1	Stomach
7_150497534_C_CG_b37	ENSG00000002933	ENSG00000106565	Stomach	Artery - Aorta	H3K27ac	Stomach
7_150497534_C_CG_b37	ENSG00000002933	ENSG00000106565	Lung	Muscle - Skeletal	H3K4me1	Lung
7_150497534_C_CG_b37	ENSG00000002933	ENSG00000106565	Lung	Muscle - Skeletal	H3K27ac	Lung
7_150497534_C_CG_b37	ENSG00000002933	ENSG00000106565	Nerve - Tibial	Muscle - Skeletal	H3K27ac	Nerve - Tibial
7_150497534_C_CG_b37	ENSG00000002933	ENSG00000106565	Esophagus - Muscularis	Muscle - Skeletal	H3K4me1	Esophagus - Muscularis
7_150497534_C_CG_b37	ENSG00000002933	ENSG00000106565	Esophagus - Muscularis	Muscle - Skeletal	H3K27ac	Esophagus - Muscularis
7_150497534_C_CG_b37	ENSG00000002933	ENSG00000106565	Colon - Transverse	Muscle - Skeletal	H3K27ac	Colon - Transverse
7_150497534_C_CG_b37	ENSG00000002933	ENSG00000106565	Colon - Sigmoid	Muscle - Skeletal	H3K4me1	Colon - Sigmoid
7_150497534_C_CG_b37	ENSG00000002933	ENSG00000106565	Colon - Sigmoid	Muscle - Skeletal	H3K27ac	Colon - Sigmoid
7_150497534_C_CG_b37	ENSG00000002933	ENSG00000106565	Lung	Artery - Aorta	H3K4me1	Lung
7_150497534_C_CG_b37	ENSG00000002933	ENSG00000106565	Nerve - Tibial	Pancreas	H3K27ac	Nerve - Tibial
7_150497534_C_CG_b37	ENSG00000002933	ENSG00000106565	Esophagus - Muscularis	Pancreas	H3K27ac	Esophagus - Muscularis
7_150497534_C_CG_b37	ENSG00000002933	ENSG00000106565	Colon - Transverse	Pancreas	H3K27ac	Colon - Transverse
7_150497534_C_CG_b37	ENSG00000002933	ENSG00000106565	Colon - Sigmoid	Pancreas	H3K27ac	Colon - Sigmoid
7_150497534_C_CG_b37	ENSG00000002933	ENSG00000106565	Nerve - Tibial	Artery - Aorta	H3K27ac	Nerve - Tibial
7_150497534_C_CG_b37	ENSG00000002933	ENSG00000106565	Esophagus - Muscularis	Artery - Aorta	H3K4me1	Esophagus - Muscularis
7_150497534_C_CG_b37	ENSG00000002933	ENSG00000106565	Esophagus - Muscularis	Artery - Aorta	H3K27ac	Esophagus - Muscularis
7_150497534_C_CG_b37	ENSG00000002933	ENSG00000106565	Colon - Transverse	Artery - Aorta	H3K27ac	Colon - Transverse
7_150497534_C_CG_b37	ENSG00000002933	ENSG00000106565	Colon - Sigmoid	Artery - Aorta	H3K4me1	Colon - Sigmoid
7_150497534_C_CG_b37	ENSG00000002933	ENSG00000106565	Colon - Sigmoid	Artery - Aorta	H3K27ac	Colon - Sigmoid
7_150497927_A_G_b37	ENSG00000002933	ENSG00000106565	Lung	Muscle - Skeletal	H3K4me1	Lung
7_150497927_A_G_b37	ENSG00000002933	ENSG00000106565	Lung	Muscle - Skeletal	H3K27ac	Lung
7_150498419_T_A_b37	ENSG00000106565	ENSG00000002933	Esophagus - Muscularis	Nerve - Tibial	H3K4me1	Esophagus - Muscularis
7_150498449_A_AG_b37	ENSG00000106565	ENSG00000002933	Esophagus - Muscularis	Nerve - Tibial	H3K4me1	Esophagus - Muscularis
7_150498449_A_AG_b37	ENSG00000106565	ENSG00000002933	Artery - Aorta	Nerve - Tibial	H3K27ac	Nerve - Tibial
7_150498449_A_AG_b37	ENSG00000106565	ENSG00000002933	Thyroid	Nerve - Tibial	H3K4me3	Nerve - Tibial
7_150498449_A_AG_b37	ENSG00000106565	ENSG00000002933	Thyroid	Nerve - Tibial	H3K27ac	Nerve - Tibial
7_150498809_G_A_b37	ENSG00000002933	ENSG00000106565	Colon - Transverse	Muscle - Skeletal	H3K4me3	Colon - Transverse
7_150498809_G_A_b37	ENSG00000002933	ENSG00000106565	Colon - Transverse	Muscle - Skeletal	H3K27ac	Colon - Transverse
7_150498809_G_A_b37	ENSG00000002933	ENSG00000106565	Colon - Transverse	Pancreas	H3K4me3	Colon - Transverse
7_150498809_G_A_b37	ENSG00000002933	ENSG00000106565	Colon - Transverse	Pancreas	H3K27ac	Colon - Transverse
7_150498809_G_A_b37	ENSG00000002933	ENSG00000106565	Colon - Transverse	Artery - Aorta	H3K4me3	Colon - Transverse
7_150498809_G_A_b37	ENSG00000002933	ENSG00000106565	Colon - Transverse	Artery - Aorta	H3K27ac	Colon - Transverse
7_150500032_C_T_b37	ENSG00000002933	ENSG00000106565	Lung	Muscle - Skeletal	H3K27me3	Muscle - Skeletal
7_150500520_C_T_b37	ENSG00000002933	ENSG00000106565	Colon - Transverse	Esophagus - Gastroesophageal Junction	H3K27ac	Colon - Transverse
7_150500520_C_T_b37	ENSG00000002933	ENSG00000106565	Colon - Transverse	Muscle - Skeletal	H3K4me1	Colon - Transverse
7_150500520_C_T_b37	ENSG00000002933	ENSG00000106565	Colon - Transverse	Muscle - Skeletal	H3K27ac	Colon - Transverse
7_150500520_C_T_b37	ENSG00000002933	ENSG00000106565	Colon - Transverse	Pancreas	H3K27ac	Colon - Transverse
7_150500520_C_T_b37	ENSG00000002933	ENSG00000106565	Colon - Transverse	Artery - Aorta	H3K4me1	Colon - Transverse
7_150500520_C_T_b37	ENSG00000002933	ENSG00000106565	Colon - Transverse	Artery - Aorta	H3K27ac	Colon - Transverse
7_150768786_G_A_b37	ENSG00000164889	ENSG00000164896	Nerve - Tibial	Stomach	H3K36me3	Stomach
7_150768786_G_A_b37	ENSG00000164889	ENSG00000164896	Adrenal Gland	Stomach	H3K36me3	Stomach
7_150773566_C_A_b37	ENSG00000164889	ENSG00000164896	Muscle - Skeletal	Esophagus - Muscularis	H3K36me3	Esophagus - Muscularis
7_151078845_G_A_b37	ENSG00000187260	ENSG00000013374	Thyroid	Artery - Aorta	H3K4me3	Artery - Aorta
7_29186576_A_G_b37	ENSG00000106069	ENSG00000106066	Spleen	Pancreas	H3K27ac	Spleen
7_29186576_A_G_b37	ENSG00000106069	ENSG00000106066	Spleen	Pancreas	H3K27me3	Spleen
7_29187892_G_A_b37	ENSG00000106069	ENSG00000106066	Spleen	Pancreas	H3K27ac	Spleen
7_44612753_T_C_b37	ENSG00000158604	ENSG00000136271	Adrenal Gland	Muscle - Skeletal	H3K27ac	Muscle - Skeletal
7_6046783_G_A_b37	ENSG00000106305	ENSG00000122512	Adrenal Gland	Spleen	H3K4me1	Spleen
7_6048186_G_C_b37	ENSG00000106305	ENSG00000122512	Adrenal Gland	Stomach	H3K27ac	Stomach
7_6048186_G_C_b37	ENSG00000106305	ENSG00000122512	Adrenal Gland	Spleen	H3K27ac	Spleen
7_75678644_G_A_b37	ENSG00000127952	ENSG00000146701	Stomach	Nerve - Tibial	H3K27ac	Stomach
7_75678644_G_A_b37	ENSG00000127952	ENSG00000146701	Esophagus - Muscularis	Nerve - Tibial	H3K4me3	Esophagus - Muscularis
7_75678644_G_A_b37	ENSG00000127952	ENSG00000146701	Esophagus - Muscularis	Nerve - Tibial	H3K27ac	Esophagus - Muscularis
7_75678644_G_A_b37	ENSG00000127952	ENSG00000146701	Spleen	Nerve - Tibial	H3K4me3	Spleen
7_75678644_G_A_b37	ENSG00000127952	ENSG00000146701	Colon - Transverse	Nerve - Tibial	H3K27ac	Colon - Transverse
7_75678644_G_A_b37	ENSG00000127952	ENSG00000146701	Colon - Sigmoid	Nerve - Tibial	H3K27ac	Colon - Sigmoid
7_75678735_G_A_b37	ENSG00000127952	ENSG00000146701	Esophagus - Muscularis	Nerve - Tibial	H3K27ac	Esophagus - Muscularis
7_75678735_G_A_b37	ENSG00000127952	ENSG00000146701	Spleen	Nerve - Tibial	H3K4me3	Spleen
7_75680026_G_A_b37	ENSG00000127952	ENSG00000146701	Spleen	Nerve - Tibial	H3K4me1	Spleen
7_75681094_G_A_b37	ENSG00000127952	ENSG00000146701	Spleen	Nerve - Tibial	H3K4me1	Spleen
7_7609663_A_AGG_b37	ENSG00000164654	ENSG00000272894	Muscle - Skeletal	Thyroid	H3K4me3	Muscle - Skeletal
7_7609663_A_AGG_b37	ENSG00000164654	ENSG00000272894	Muscle - Skeletal	Thyroid	H3K4me1	Muscle - Skeletal
7_7609663_A_AGG_b37	ENSG00000164654	ENSG00000272894	Muscle - Skeletal	Thyroid	H3K27ac	Muscle - Skeletal
7_76949342_C_CATGTT_b37	ENSG00000135205	ENSG00000186088	Nerve - Tibial	Spleen	H3K36me3	Spleen
7_76949342_C_CATGTT_b37	ENSG00000135205	ENSG00000186088	Esophagus - Muscularis	Spleen	H3K36me3	Spleen
7_76949393_C_A_b37	ENSG00000135205	ENSG00000186088	Nerve - Tibial	Spleen	H3K36me3	Spleen
7_97918448_T_G_b37	ENSG00000006453	ENSG00000164713	Esophagus - Muscularis	Artery - Tibial	H3K4me1	Esophagus - Muscularis
8_144657269_G_C_b37	ENSG00000147813	ENSG00000204839	Spleen	Adrenal Gland	H3K27ac	Spleen
8_145046662_C_T_b37	ENSG00000178685	ENSG00000178209	Muscle - Skeletal	Adrenal Gland	H3K4me3	Muscle - Skeletal
8_145046662_C_T_b37	ENSG00000178685	ENSG00000178209	Muscle - Skeletal	Adrenal Gland	H3K27ac	Muscle - Skeletal
8_145047187_A_G_b37	ENSG00000178685	ENSG00000178209	Muscle - Skeletal	Artery - Aorta	H3K4me1	Muscle - Skeletal
8_145047187_A_G_b37	ENSG00000178685	ENSG00000178209	Muscle - Skeletal	Adrenal Gland	H3K27ac	Muscle - Skeletal
8_145050336_A_C_b37	ENSG00000178685	ENSG00000178209	Muscle - Skeletal	Stomach	H3K27ac	Stomach
8_145050336_A_C_b37	ENSG00000178685	ENSG00000178209	Muscle - Skeletal	Lung	H3K27ac	Lung
8_145050345_G_A_b37	ENSG00000178685	ENSG00000178209	Muscle - Skeletal	Stomach	H3K27ac	Stomach
8_145050345_G_A_b37	ENSG00000178685	ENSG00000178209	Muscle - Skeletal	Lung	H3K27ac	Lung
8_145050358_G_A_b37	ENSG00000178685	ENSG00000178209	Muscle - Skeletal	Stomach	H3K27ac	Stomach
8_145050358_G_A_b37	ENSG00000178685	ENSG00000178209	Muscle - Skeletal	Esophagus - Muscularis	H3K27ac	Esophagus - Muscularis
8_145051414_G_A_b37	ENSG00000178685	ENSG00000178209	Muscle - Skeletal	Stomach	H3K4me1	Stomach
8_145051414_G_A_b37	ENSG00000178685	ENSG00000178209	Muscle - Skeletal	Esophagus - Muscularis	H3K4me1	Esophagus - Muscularis
8_145051478_G_A_b37	ENSG00000178685	ENSG00000178209	Muscle - Skeletal	Adrenal Gland	H3K4me3	Muscle - Skeletal
8_145051484_C_T_b37	ENSG00000178685	ENSG00000178209	Muscle - Skeletal	Adrenal Gland	H3K4me3	Muscle - Skeletal
8_145051484_C_T_b37	ENSG00000178685	ENSG00000178209	Muscle - Skeletal	Adrenal Gland	H3K4me1	Muscle - Skeletal
8_146066031_C_T_b37	ENSG00000170619	ENSG00000147789	Nerve - Tibial	Thyroid	H3K9me3	Nerve - Tibial
8_146070496_G_A_b37	ENSG00000170619	ENSG00000147789	Lung	Thyroid	H3K9me3	Lung
8_146073448_T_C_b37	ENSG00000170619	ENSG00000147789	Nerve - Tibial	Stomach	H3K36me3	Stomach
8_146074281_G_A_b37	ENSG00000170619	ENSG00000147789	Nerve - Tibial	Esophagus - Mucosa	H3K27ac	Esophagus - Mucosa
8_21959638_A_G_b37	ENSG00000158863	ENSG00000173566	Artery - Aorta	Esophagus - Mucosa	H3K27ac	Esophagus - Mucosa
8_21959638_A_G_b37	ENSG00000158863	ENSG00000173566	Colon - Sigmoid	Stomach	H3K27ac	Colon - Sigmoid
8_21959638_A_G_b37	ENSG00000158863	ENSG00000173566	Colon - Sigmoid	Pancreas	H3K27ac	Colon - Sigmoid
8_21959638_A_G_b37	ENSG00000158863	ENSG00000173566	Colon - Sigmoid	Esophagus - Muscularis	H3K27ac	Colon - Sigmoid
8_21959639_C_T_b37	ENSG00000158863	ENSG00000173566	Artery - Aorta	Esophagus - Mucosa	H3K27ac	Esophagus - Mucosa
8_21959639_C_T_b37	ENSG00000158863	ENSG00000173566	Colon - Sigmoid	Stomach	H3K27ac	Colon - Sigmoid
8_21959639_C_T_b37	ENSG00000158863	ENSG00000173566	Colon - Sigmoid	Pancreas	H3K27ac	Colon - Sigmoid
8_21959639_C_T_b37	ENSG00000158863	ENSG00000173566	Colon - Sigmoid	Esophagus - Muscularis	H3K27ac	Colon - Sigmoid
8_22479461_T_C_b37	ENSG00000147439	ENSG00000158941	Colon - Sigmoid	Muscle - Skeletal	H3K36me3	Colon - Sigmoid
8_23153260_T_G_b37	ENSG00000104679	ENSG00000134013	Pancreas	Esophagus - Muscularis	H3K27ac	Esophagus - Muscularis
8_23153260_T_G_b37	ENSG00000104679	ENSG00000134013	Thyroid	Esophagus - Muscularis	H3K27ac	Esophagus - Muscularis
8_38856336_A_G_b37	ENSG00000169490	ENSG00000168615	Stomach	Pancreas	H3K4me3	Stomach
8_38856336_A_G_b37	ENSG00000169490	ENSG00000168615	Lung	Pancreas	H3K4me3	Lung
8_38856336_A_G_b37	ENSG00000169490	ENSG00000168615	Esophagus - Muscularis	Pancreas	H3K4me3	Esophagus - Muscularis
8_38856336_A_G_b37	ENSG00000169490	ENSG00000168615	Artery - Aorta	Pancreas	H3K4me3	Artery - Aorta
8_38856336_A_G_b37	ENSG00000169490	ENSG00000168615	Colon - Transverse	Pancreas	H3K4me3	Colon - Transverse
8_38856336_A_G_b37	ENSG00000169490	ENSG00000168615	Colon - Sigmoid	Pancreas	H3K4me3	Colon - Sigmoid
8_38856336_A_G_b37	ENSG00000169490	ENSG00000168615	Esophagus - Mucosa	Pancreas	H3K4me3	Esophagus - Mucosa
8_38857127_C_T_b37	ENSG00000169490	ENSG00000168615	Artery - Aorta	Muscle - Skeletal	H3K4me1	Muscle - Skeletal
8_38858278_A_G_b37	ENSG00000169490	ENSG00000168615	Artery - Aorta	Muscle - Skeletal	H3K27ac	Artery - Aorta
9_115982278_A_G_b37	ENSG00000136868	ENSG00000119321	Thyroid	Muscle - Skeletal	H3K4me3	Muscle - Skeletal
9_115982278_A_G_b37	ENSG00000136868	ENSG00000119321	Thyroid	Esophagus - Muscularis	H3K4me3	Esophagus - Muscularis
9_115982403_A_G_b37	ENSG00000136868	ENSG00000119321	Thyroid	Muscle - Skeletal	H3K4me3	Muscle - Skeletal
9_115982403_A_G_b37	ENSG00000136868	ENSG00000119321	Thyroid	Esophagus - Muscularis	H3K4me3	Esophagus - Muscularis
9_132572793_A_C_b37	ENSG00000136827	ENSG00000136816	Colon - Sigmoid	Esophagus - Muscularis	H3K36me3	Esophagus - Muscularis
9_132585058_G_A_b37	ENSG00000136819	ENSG00000136827	Lung	Stomach	H3K36me3	Stomach
9_132588736_A_T_b37	ENSG00000136819	ENSG00000136827	Spleen	Colon - Transverse	H3K36me3	Spleen
9_132589606_T_C_b37	ENSG00000136819	ENSG00000136827	Spleen	Colon - Transverse	H3K36me3	Spleen
9_132589633_T_A_b37	ENSG00000136819	ENSG00000136827	Esophagus - Mucosa	Stomach	H3K36me3	Stomach
9_132589633_T_A_b37	ENSG00000136819	ENSG00000136827	Spleen	Colon - Transverse	H3K36me3	Spleen
9_132590352_A_G_b37	ENSG00000136819	ENSG00000136827	Lung	Colon - Transverse	H3K36me3	Lung
9_132590352_A_G_b37	ENSG00000136819	ENSG00000136827	Spleen	Colon - Transverse	H3K36me3	Spleen
9_132590353_G_T_b37	ENSG00000136819	ENSG00000136827	Lung	Colon - Transverse	H3K36me3	Lung
9_132590353_G_T_b37	ENSG00000136819	ENSG00000136827	Spleen	Colon - Transverse	H3K36me3	Spleen
9_132590837_G_A_b37	ENSG00000136819	ENSG00000136827	Lung	Colon - Transverse	H3K36me3	Lung
9_132590837_G_A_b37	ENSG00000136819	ENSG00000136827	Spleen	Colon - Transverse	H3K36me3	Spleen
9_132590843_C_T_b37	ENSG00000136819	ENSG00000136827	Lung	Colon - Transverse	H3K36me3	Lung
9_132590843_C_T_b37	ENSG00000136819	ENSG00000136827	Spleen	Colon - Transverse	H3K36me3	Spleen
9_35811485_ACCAGGACCAGAG_A_b37	ENSG00000137098	ENSG00000137103	Lung	Esophagus - Muscularis	H3K27ac	Esophagus - Muscularis
9_35811485_ACCAGGACCAGAG_A_b37	ENSG00000137098	ENSG00000137103	Lung	Thyroid	H3K4me1	Lung
