# Supplementary material for: Identification and analysis of splicing quantitative trait loci across multiple tissues in the human genome
Source: Nat Commun. 2021 Feb 1;12:727. doi: 10.1038/s41467-020-20578-2 (PMC7851174; doi:10.1038/s41467-020-20578-2)
Supplement: Supplementary file 4 — Supplementary Data 2 [file 41467_2020_20578_MOESM4_ESM.xlsx]

## Sheet: Supplementary Data 2
Ensembl ID	tau_s	tau
ENSG00000002822	0.9615	0.3572
ENSG00000005194	0.9494	0.3195
ENSG00000005238	0.9396	0.3116
ENSG00000005483	0.9597	0.2134
ENSG00000006114	0.9344	0.2867
ENSG00000007047	0.9472	0.29
ENSG00000008517	0.9756	0.487
ENSG00000008952	0.9425	0.1731
ENSG00000010803	0.9393	0.2592
ENSG00000011243	0.9447	0.2169
ENSG00000011451	0.9358	0.2324
ENSG00000015153	0.9823	0.2371
ENSG00000015479	0.9575	0.2202
ENSG00000015676	0.9471	0.2191
ENSG00000022267	0.9958	0.3961
ENSG00000023228	0.9431	0.2752
ENSG00000029364	0.9854	0.2653
ENSG00000033050	0.9653	0.2427
ENSG00000035403	0.964	0.3606
ENSG00000036054	0.9787	0.2461
ENSG00000037241	0.9653	0.3625
ENSG00000039319	0.9346	0.2822
ENSG00000040633	0.9407	0.2207
ENSG00000047410	0.973	0.2489
ENSG00000048405	0.9437	0.3178
ENSG00000050426	0.9452	0.1472
ENSG00000052749	0.9757	0.3064
ENSG00000052841	0.9367	0.2451
ENSG00000055163	0.9685	0.4498
ENSG00000055208	0.9757	0.1989
ENSG00000055332	0.9581	0.424
ENSG00000055609	0.9548	0.2394
ENSG00000056586	0.9547	0.2231
ENSG00000058272	0.9337	0.3298
ENSG00000060069	0.966	0.3616
ENSG00000061987	0.9606	0.2297
ENSG00000062716	0.9588	0.2901
ENSG00000064545	0.9385	0.2384
ENSG00000065057	0.9454	0.2071
ENSG00000065154	0.9417	0.2499
ENSG00000066827	0.9437	0.622
ENSG00000068383	0.9501	0.3021
ENSG00000069248	0.9467	0.1971
ENSG00000069329	0.9595	0.1558
ENSG00000070061	0.9339	0.2843
ENSG00000070413	0.9634	0.1567
ENSG00000070444	0.9388	0.2336
ENSG00000070501	0.9337	0.4938
ENSG00000070614	0.9375	0.275
ENSG00000070669	0.9471	0.2989
ENSG00000071564	0.9344	0.3911
ENSG00000072062	0.943	0.1684
ENSG00000073050	0.9704	0.2302
ENSG00000074416	0.9612	0.282
ENSG00000074755	0.9382	0.2678
ENSG00000075240	0.9442	0.2309
ENSG00000076053	0.947	0.338
ENSG00000076108	0.958	0.2005
ENSG00000076242	0.9493	0.2406
ENSG00000076662	0.9538	0.6395
ENSG00000076685	0.9491	0.2497
ENSG00000076924	0.9513	0.1933
ENSG00000077044	0.9394	0.3825
ENSG00000077549	0.9713	0.1387
ENSG00000078808	0.9474	0.1629
ENSG00000080503	0.9816	0.2112
ENSG00000080815	0.975	0.3091
ENSG00000083168	0.9555	0.2406
ENSG00000084073	0.9466	0.2469
ENSG00000084733	0.9335	0.2797
ENSG00000084764	0.958	0.3096
ENSG00000087274	0.9672	0.1422
ENSG00000087502	0.9377	0.2686
ENSG00000088179	0.9687	0.5041
ENSG00000089351	0.9553	0.2733
ENSG00000089818	0.9752	0.3217
ENSG00000090061	0.9428	0.267
ENSG00000090554	0.9519	0.3724
ENSG00000091140	0.9337	0.1948
ENSG00000092036	0.9376	0.2475
ENSG00000092108	0.969	0.2134
ENSG00000092199	0.9545	0.2142
ENSG00000092529	0.9511	0.4553
ENSG00000092871	0.9622	0.3525
ENSG00000093144	0.9466	0.2032
ENSG00000096063	0.9626	0.3411
ENSG00000099622	0.9608	0.178
ENSG00000099797	0.9589	0.2085
ENSG00000099899	0.9456	0.21
ENSG00000099991	0.948	0.2649
ENSG00000100138	0.9339	0.1673
ENSG00000100219	0.9486	0.3378
ENSG00000100266	0.9378	0.2395
ENSG00000100304	0.9359	0.3476
ENSG00000100364	0.9629	0.2473
ENSG00000100577	0.9404	0.4458
ENSG00000100596	0.9766	0.3618
ENSG00000100603	0.9332	0.1611
ENSG00000100605	0.9327	0.2333
ENSG00000100614	0.962	0.2213
ENSG00000100644	0.9527	0.3807
ENSG00000100697	0.9429	0.2593
ENSG00000100714	0.9677	0.3688
ENSG00000100731	0.9666	0.2724
ENSG00000100796	0.9337	0.1839
ENSG00000100813	0.9391	0.1711
ENSG00000100926	0.935	0.2496
ENSG00000101052	0.9441	0.283
ENSG00000101146	0.9334	0.3929
ENSG00000101343	0.9924	0.2257
ENSG00000101365	0.9666	0.1389
ENSG00000101654	0.9578	0.2622
ENSG00000102054	0.9482	0.2515
ENSG00000102897	0.9557	0.2387
ENSG00000102921	0.9434	0.2503
ENSG00000103091	0.9689	0.2206
ENSG00000103145	0.9592	0.2289
ENSG00000103174	0.9472	0.3167
ENSG00000103342	0.9735	0.181
ENSG00000103415	0.9513	0.2778
ENSG00000103642	0.9756	0.339
ENSG00000104093	0.9782	0.3595
ENSG00000104320	0.9612	0.37
ENSG00000104343	0.9875	0.2273
ENSG00000104365	0.9632	0.2628
ENSG00000104517	0.9545	0.3447
ENSG00000104671	0.9702	0.153
ENSG00000105402	0.9389	0.178
ENSG00000105879	0.9437	0.2234
ENSG00000105983	0.9404	0.2827
ENSG00000106348	0.9407	0.3334
ENSG00000106459	0.9587	0.2712
ENSG00000107371	0.9429	0.3493
ENSG00000107625	0.9516	0.2184
ENSG00000107798	0.9525	0.4023
ENSG00000107833	0.9681	0.3806
ENSG00000108474	0.9461	0.2971
ENSG00000108509	0.9359	0.2492
ENSG00000108515	0.9409	0.7326
ENSG00000108582	0.9536	0.3296
ENSG00000108587	0.9552	0.2109
ENSG00000108622	0.9664	0.4524
ENSG00000108771	0.9445	0.3282
ENSG00000109118	0.9561	0.242
ENSG00000109381	0.9675	0.2052
ENSG00000109917	0.9357	0.2801
ENSG00000109971	0.9599	0.1432
ENSG00000110315	0.9727	0.3329
ENSG00000110696	0.9659	0.1499
ENSG00000111142	0.9842	0.2027
ENSG00000111674	0.9325	0.4372
ENSG00000112062	0.9432	0.291
ENSG00000112531	0.9452	0.3882
ENSG00000112592	0.9702	0.3301
ENSG00000112983	0.965	0.3315
ENSG00000113108	0.9545	0.258
ENSG00000113141	0.936	0.1691
ENSG00000113369	0.9434	0.3383
ENSG00000113580	0.9382	0.3381
ENSG00000113712	0.9787	0.2376
ENSG00000113851	0.9337	0.1417
ENSG00000114030	0.9684	0.2604
ENSG00000114098	0.9654	0.3563
ENSG00000114166	0.957	0.2059
ENSG00000114388	0.9427	0.223
ENSG00000114395	0.9361	0.2746
ENSG00000114850	0.9656	0.2935
ENSG00000115419	0.9712	0.2724
ENSG00000115484	0.945	0.209
ENSG00000115652	0.963	0.2886
ENSG00000116001	0.9438	0.2477
ENSG00000116171	0.9818	0.3162
ENSG00000116209	0.9685	0.1554
ENSG00000116213	0.955	0.2005
ENSG00000116266	0.962	0.2511
ENSG00000117118	0.9716	0.1644
ENSG00000117308	0.9509	0.4126
ENSG00000117419	0.9499	0.2033
ENSG00000117697	0.9431	0.2828
ENSG00000118197	0.9451	0.291
ENSG00000118260	0.9443	0.2763
ENSG00000118482	0.9582	0.2639
ENSG00000118900	0.9521	0.3371
ENSG00000119471	0.9682	0.2206
ENSG00000119541	0.9626	0.2909
ENSG00000119718	0.9394	0.2237
ENSG00000119760	0.9421	0.1729
ENSG00000120616	0.9644	0.2523
ENSG00000120725	0.9356	0.3366
ENSG00000120910	0.9497	0.3278
ENSG00000120913	0.9494	0.4504
ENSG00000121060	0.9495	0.3754
ENSG00000121390	0.9848	0.2324
ENSG00000121680	0.9459	0.166
ENSG00000122515	0.9419	0.1906
ENSG00000122643	0.9338	0.3985
ENSG00000123374	0.9486	0.4365
ENSG00000124357	0.9348	0.2561
ENSG00000124422	0.9612	0.2224
ENSG00000126088	0.9513	0.198
ENSG00000126561	0.964	0.3765
ENSG00000126934	0.9565	0.1596
ENSG00000127483	0.9417	0.1979
ENSG00000127663	0.9705	0.2804
ENSG00000127838	0.9536	0.2535
ENSG00000128284	0.9712	0.4387
ENSG00000128585	0.9493	0.2695
ENSG00000128595	0.9559	0.4156
ENSG00000128708	0.9818	0.2795
ENSG00000128973	0.9605	0.2863
ENSG00000129292	0.9453	0.2605
ENSG00000129353	0.9839	0.2356
ENSG00000130227	0.9734	0.1733
ENSG00000130254	0.9531	0.2025
ENSG00000130402	0.9357	0.2817
ENSG00000130830	0.9862	0.3963
ENSG00000131374	0.9715	0.2353
ENSG00000131378	0.936	0.4593
ENSG00000131558	0.9617	0.2374
ENSG00000131652	0.9349	0.2174
ENSG00000131653	0.9552	0.194
ENSG00000131778	0.9517	0.2062
ENSG00000132155	0.9868	0.1469
ENSG00000132305	0.9363	0.1873
ENSG00000132383	0.9649	0.2565
ENSG00000132386	0.976	0.3476
ENSG00000132388	0.9652	0.2606
ENSG00000132405	0.9728	0.1804
ENSG00000132670	0.9457	0.2058
ENSG00000133027	0.9786	0.358
ENSG00000133028	0.9382	0.2721
ENSG00000133193	0.9784	0.449
ENSG00000133226	0.9379	0.2314
ENSG00000133812	0.9702	0.3374
ENSG00000133858	0.9603	0.2141
ENSG00000133884	0.9411	0.1901
ENSG00000134108	0.9635	0.1282
ENSG00000134313	0.9355	0.2566
ENSG00000134371	0.9814	0.272
ENSG00000134686	0.9634	0.2585
ENSG00000134744	0.9376	0.3006
ENSG00000134954	0.9333	0.4048
ENSG00000135392	0.9368	0.2909
ENSG00000135677	0.9446	0.3412
ENSG00000135821	0.9386	0.2334
ENSG00000135823	0.9343	0.292
ENSG00000135837	0.946	0.3683
ENSG00000136156	0.9433	0.1392
ENSG00000136271	0.9382	0.2181
ENSG00000136754	0.9394	0.179
ENSG00000136802	0.9592	0.2584
ENSG00000137198	0.977	0.4572
ENSG00000137216	0.9626	0.2253
ENSG00000137404	0.9699	0.4045
ENSG00000137700	0.9374	0.4186
ENSG00000137815	0.9529	0.2126
ENSG00000137842	0.9538	0.2881
ENSG00000138293	0.9746	0.1382
ENSG00000138381	0.9497	0.192
ENSG00000138617	0.9868	0.3262
ENSG00000138801	0.933	0.2958
ENSG00000139180	0.9427	0.2072
ENSG00000139182	0.9429	0.4101
ENSG00000139218	0.9376	0.3355
ENSG00000139343	0.9398	0.3277
ENSG00000139725	0.9492	0.5682
ENSG00000140326	0.9797	0.3426
ENSG00000140332	0.9469	0.3728
ENSG00000140455	0.9579	0.4426
ENSG00000140575	0.9591	0.2711
ENSG00000140612	0.9504	0.226
ENSG00000140632	0.9485	0.1476
ENSG00000140694	0.9749	0.2011
ENSG00000141367	0.9563	0.1912
ENSG00000141526	0.9653	0.5747
ENSG00000141627	0.9356	0.2309
ENSG00000141985	0.9728	0.2597
ENSG00000142002	0.9406	0.1906
ENSG00000142327	0.9479	0.2279
ENSG00000143224	0.9331	0.2445
ENSG00000143321	0.9685	0.1514
ENSG00000143373	0.952	0.2301
ENSG00000143437	0.9739	0.2379
ENSG00000143515	0.9353	0.342
ENSG00000143799	0.9441	0.3276
ENSG00000143924	0.9576	0.3048
ENSG00000144535	0.9664	0.3329
ENSG00000144635	0.9357	0.2279
ENSG00000145016	0.9594	0.3058
ENSG00000145216	0.9786	0.2455
ENSG00000145495	0.9607	0.1724
ENSG00000145687	0.9797	0.2926
ENSG00000145781	0.9369	0.1993
ENSG00000145782	0.961	0.2091
ENSG00000145907	0.9507	0.2827
ENSG00000146729	0.9474	0.3027
ENSG00000147164	0.9431	0.1507
ENSG00000147804	0.9459	0.6125
ENSG00000148337	0.9512	0.1733
ENSG00000148356	0.9414	0.2204
ENSG00000148634	0.9668	0.3247
ENSG00000148840	0.9448	0.2501
ENSG00000148985	0.9331	0.3336
ENSG00000149182	0.9338	0.143
ENSG00000149428	0.9336	0.2568
ENSG00000149823	0.9467	0.2028
ENSG00000150403	0.9651	0.3104
ENSG00000150779	0.9482	0.1546
ENSG00000151553	0.9781	0.2632
ENSG00000152061	0.9806	0.3709
ENSG00000152556	0.9722	0.4258
ENSG00000152558	0.9372	0.2759
ENSG00000153207	0.9581	0.3212
ENSG00000153395	0.9384	0.4107
ENSG00000153944	0.9345	0.347
ENSG00000154122	0.9425	0.3083
ENSG00000154144	0.9589	0.148
ENSG00000155096	0.9425	0.2312
ENSG00000155744	0.9503	0.4201
ENSG00000155984	0.9413	0.3681
ENSG00000156273	0.9358	0.31
ENSG00000156599	0.9491	0.2535
ENSG00000156976	0.9339	0.148
ENSG00000157216	0.9385	0.2487
ENSG00000157837	0.9336	0.2705
ENSG00000157978	0.9373	0.4528
ENSG00000158555	0.9409	0.5371
ENSG00000158604	0.9743	0.2135
ENSG00000158941	0.9373	0.197
ENSG00000159079	0.9344	0.254
ENSG00000160072	0.9329	0.2167
ENSG00000160446	0.9471	0.3655
ENSG00000160953	0.9334	0.2724
ENSG00000160972	0.9748	0.2667
ENSG00000161526	0.9702	0.2054
ENSG00000161914	0.9379	0.45
ENSG00000162241	0.9409	0.4737
ENSG00000162302	0.9589	0.3276
ENSG00000163110	0.9636	0.3812
ENSG00000163166	0.9672	0.1744
ENSG00000163481	0.9382	0.1831
ENSG00000163605	0.9451	0.2313
ENSG00000163681	0.9556	0.4225
ENSG00000163683	0.9363	0.2602
ENSG00000163882	0.9516	0.1862
ENSG00000164111	0.9477	0.2754
ENSG00000164190	0.9574	0.2315
ENSG00000164463	0.9689	0.252
ENSG00000164597	0.9847	0.2719
ENSG00000164896	0.9671	0.1586
ENSG00000165102	0.9549	0.2202
ENSG00000165458	0.9601	0.1996
ENSG00000165516	0.9719	0.1632
ENSG00000165644	0.94	0.3907
ENSG00000165650	0.9328	0.4206
ENSG00000165861	0.966	0.1765
ENSG00000166197	0.9437	0.2528
ENSG00000166224	0.9496	0.2939
ENSG00000166226	0.9504	0.2699
ENSG00000166377	0.9604	0.2992
ENSG00000166478	0.9565	0.2863
ENSG00000166507	0.9507	0.2757
ENSG00000166508	0.9345	0.2763
ENSG00000166579	0.9678	0.2369
ENSG00000166685	0.9761	0.2171
ENSG00000166974	0.9343	0.3098
ENSG00000166986	0.9585	0.1917
ENSG00000167085	0.9581	0.1903
ENSG00000167202	0.9615	0.3441
ENSG00000167930	0.9339	0.2194
ENSG00000167996	0.9385	0.1764
ENSG00000168071	0.9452	0.5848
ENSG00000168591	0.9326	0.1786
ENSG00000168890	0.934	0.2343
ENSG00000169139	0.936	0.2655
ENSG00000169180	0.9386	0.4069
ENSG00000169189	0.9386	0.2281
ENSG00000169905	0.9619	0.2368
ENSG00000170266	0.9656	0.321
ENSG00000170471	0.9571	0.2226
ENSG00000170727	0.9492	0.5081
ENSG00000171606	0.9629	0.273
ENSG00000171681	0.9682	0.3573
ENSG00000172432	0.9392	0.217
ENSG00000172660	0.9543	0.1395
ENSG00000172663	0.9531	0.2689
ENSG00000172725	0.9642	0.207
ENSG00000172775	0.9739	0.1339
ENSG00000172893	0.9633	0.3239
ENSG00000173039	0.9576	0.1907
ENSG00000173163	0.9367	0.2405
ENSG00000173226	0.9419	0.334
ENSG00000173327	0.9402	0.2767
ENSG00000173473	0.979	0.3279
ENSG00000174231	0.9408	0.1803
ENSG00000174243	0.9573	0.139
ENSG00000174695	0.9403	0.1687
ENSG00000174720	0.9329	0.1921
ENSG00000175054	0.9668	0.323
ENSG00000175166	0.9419	0.1638
ENSG00000175193	0.962	0.136
ENSG00000175203	0.9437	0.1213
ENSG00000175224	0.9484	0.2136
ENSG00000175581	0.9622	0.267
ENSG00000175582	0.9344	0.1675
ENSG00000175606	0.9808	0.2829
ENSG00000175662	0.956	0.2006
ENSG00000175792	0.9711	0.3354
ENSG00000175854	0.9482	0.4328
ENSG00000176476	0.9503	0.3266
ENSG00000177000	0.9468	0.2808
ENSG00000177646	0.9598	0.2811
ENSG00000177981	0.9365	0.3572
ENSG00000178028	0.9623	0.2273
ENSG00000178149	0.956	0.3638
ENSG00000178761	0.9366	0.1904
ENSG00000179833	0.9591	0.3066
ENSG00000180198	0.9504	0.4583
ENSG00000180304	0.9598	0.1063
ENSG00000180448	0.9456	0.5884
ENSG00000180900	0.9358	0.2377
ENSG00000180901	0.9684	0.3819
ENSG00000181220	0.9767	0.3578
ENSG00000182979	0.9495	0.1845
ENSG00000183597	0.9401	0.2584
ENSG00000184640	0.9351	0.3027
ENSG00000184863	0.9708	0.2564
ENSG00000186432	0.9702	0.2526
ENSG00000187239	0.9702	0.3966
ENSG00000188542	0.939	0.3922
ENSG00000189067	0.9517	0.4002
ENSG00000189091	0.9427	0.2637
ENSG00000196275	0.939	0.4608
ENSG00000196405	0.9448	0.2881
ENSG00000196455	0.945	0.2032
ENSG00000196504	0.944	0.2913
ENSG00000196704	0.9568	0.2739
ENSG00000197102	0.9797	0.2182
ENSG00000197386	0.9401	0.3176
ENSG00000197530	0.9551	0.2187
ENSG00000198198	0.9446	0.2708
ENSG00000198373	0.9644	0.3832
ENSG00000198586	0.9423	0.3625
ENSG00000198791	0.961	0.2235
ENSG00000198792	0.9513	0.1791
ENSG00000198837	0.9365	0.2572
ENSG00000198839	0.966	0.3866
ENSG00000198898	0.9402	0.2037
ENSG00000204387	0.9396	0.2653
ENSG00000204569	0.9487	0.1502
ENSG00000204681	0.9501	0.3004
ENSG00000205560	0.9554	0.3963
ENSG00000205937	0.9577	0.1947
ENSG00000211460	0.9442	0.1717
ENSG00000213024	0.9729	0.3412
ENSG00000213397	0.9496	0.6302
ENSG00000213445	0.9562	0.422
ENSG00000213533	0.9537	0.3273
ENSG00000213676	0.939	0.1635
ENSG00000213918	0.9455	0.4499
ENSG00000214022	0.9417	0.1857
ENSG00000214413	0.9484	0.3894
ENSG00000214517	0.9664	0.2196
ENSG00000214655	0.9413	0.2112
ENSG00000219545	0.9342	0.2202
ENSG00000221829	0.9417	0.3514
ENSG00000239306	0.94	0.2193
ENSG00000241852	0.9837	0.3676
ENSG00000241973	0.941	0.2627
