# Supplementary material for: Identification and analysis of splicing quantitative trait loci across multiple tissues in the human genome
Source: Nat Commun. 2021 Feb 1;12:727. doi: 10.1038/s41467-020-20578-2 (PMC7851174; doi:10.1038/s41467-020-20578-2)
Supplement: Supplementary file 6 — Supplementary Data 4 [file 41467_2020_20578_MOESM6_ESM.xlsx]

## Sheet: Supplementary Data 4
Histone mark	ENTEx tissue	ENTEx individual ID	Experiment accession	File accession	URL
H3K27ac	adrenal gland	ENC-001	ENCSR094VJC	ENCFF524TZF	https://www.encodeproject.org/files/ENCFF524TZF/@@download/ENCFF524TZF.bigBed
H3K27ac	adrenal gland	ENC-002	ENCSR177QFY	ENCFF557HRQ	https://www.encodeproject.org/files/ENCFF557HRQ/@@download/ENCFF557HRQ.bigBed
H3K27ac	adrenal gland	ENC-003	ENCSR189QAD	ENCFF620FWV	https://www.encodeproject.org/files/ENCFF620FWV/@@download/ENCFF620FWV.bigBed
H3K27ac	adrenal gland	ENC-004	ENCSR086QZY	ENCFF213IJX	https://www.encodeproject.org/files/ENCFF213IJX/@@download/ENCFF213IJX.bigBed
H3K27ac	ascending aorta	ENC-003	ENCSR069UMW	ENCFF781UDJ	https://www.encodeproject.org/files/ENCFF781UDJ/@@download/ENCFF781UDJ.bigBed
H3K27ac	ascending aorta	ENC-004	ENCSR982QIF	ENCFF701AHK	https://www.encodeproject.org/files/ENCFF701AHK/@@download/ENCFF701AHK.bigBed
H3K27ac	body of pancreas	ENC-001	ENCSR520BIM	ENCFF980LZX	https://www.encodeproject.org/files/ENCFF980LZX/@@download/ENCFF980LZX.bigBed
H3K27ac	body of pancreas	ENC-002	ENCSR596PFU	ENCFF186FLZ	https://www.encodeproject.org/files/ENCFF186FLZ/@@download/ENCFF186FLZ.bigBed
H3K27ac	body of pancreas	ENC-003	ENCSR748TFF	ENCFF710XAY	https://www.encodeproject.org/files/ENCFF710XAY/@@download/ENCFF710XAY.bigBed
H3K27ac	body of pancreas	ENC-004	ENCSR432DPY	ENCFF629VAJ	https://www.encodeproject.org/files/ENCFF629VAJ/@@download/ENCFF629VAJ.bigBed
H3K27ac	breast epithelium	ENC-003	ENCSR034ZKE	ENCFF529IMA	https://www.encodeproject.org/files/ENCFF529IMA/@@download/ENCFF529IMA.bigBed
H3K27ac	breast epithelium	ENC-004	ENCSR081OTO	ENCFF572WYM	https://www.encodeproject.org/files/ENCFF572WYM/@@download/ENCFF572WYM.bigBed
H3K27ac	coronary artery	ENC-003	ENCSR443UYU	ENCFF064EFF	https://www.encodeproject.org/files/ENCFF064EFF/@@download/ENCFF064EFF.bigBed
H3K27ac	coronary artery	ENC-004	ENCSR355GNZ	ENCFF029GCQ	https://www.encodeproject.org/files/ENCFF029GCQ/@@download/ENCFF029GCQ.bigBed
H3K27ac	esophagus muscularis mucosa	ENC-001	ENCSR522MTS	ENCFF542IBY	https://www.encodeproject.org/files/ENCFF542IBY/@@download/ENCFF542IBY.bigBed
H3K27ac	esophagus muscularis mucosa	ENC-002	ENCSR705BTW	ENCFF089KDM	https://www.encodeproject.org/files/ENCFF089KDM/@@download/ENCFF089KDM.bigBed
H3K27ac	esophagus muscularis mucosa	ENC-003	ENCSR095YMD	ENCFF605GOS	https://www.encodeproject.org/files/ENCFF605GOS/@@download/ENCFF605GOS.bigBed
H3K27ac	esophagus muscularis mucosa	ENC-004	ENCSR894MOX	ENCFF440HCN	https://www.encodeproject.org/files/ENCFF440HCN/@@download/ENCFF440HCN.bigBed
H3K27ac	esophagus squamous epithelium	ENC-001	ENCSR143XNJ	ENCFF507RKE	https://www.encodeproject.org/files/ENCFF507RKE/@@download/ENCFF507RKE.bigBed
H3K27ac	esophagus squamous epithelium	ENC-002	ENCSR463NAD	ENCFF154CZO	https://www.encodeproject.org/files/ENCFF154CZO/@@download/ENCFF154CZO.bigBed
H3K27ac	esophagus squamous epithelium	ENC-003	ENCSR909UAG	ENCFF588QNH	https://www.encodeproject.org/files/ENCFF588QNH/@@download/ENCFF588QNH.bigBed
H3K27ac	esophagus squamous epithelium	ENC-004	ENCSR204TAU	ENCFF540SGD	https://www.encodeproject.org/files/ENCFF540SGD/@@download/ENCFF540SGD.bigBed
H3K27ac	gastrocnemius medialis	ENC-001	ENCSR801IPH	ENCFF665GOT	https://www.encodeproject.org/files/ENCFF665GOT/@@download/ENCFF665GOT.bigBed
H3K27ac	gastrocnemius medialis	ENC-002	ENCSR948YYZ	ENCFF461TFY	https://www.encodeproject.org/files/ENCFF461TFY/@@download/ENCFF461TFY.bigBed
H3K27ac	gastrocnemius medialis	ENC-003	ENCSR736ALU	ENCFF335CHK	https://www.encodeproject.org/files/ENCFF335CHK/@@download/ENCFF335CHK.bigBed
H3K27ac	gastrocnemius medialis	ENC-004	ENCSR601VHO	ENCFF126BXH	https://www.encodeproject.org/files/ENCFF126BXH/@@download/ENCFF126BXH.bigBed
H3K27ac	gastroesophageal sphincter	ENC-001	ENCSR600TOW	ENCFF470HDN	https://www.encodeproject.org/files/ENCFF470HDN/@@download/ENCFF470HDN.bigBed
H3K27ac	gastroesophageal sphincter	ENC-002	ENCSR195JWZ	ENCFF629CUV	https://www.encodeproject.org/files/ENCFF629CUV/@@download/ENCFF629CUV.bigBed
H3K27ac	gastroesophageal sphincter	ENC-003	ENCSR677LBH	ENCFF721ETE	https://www.encodeproject.org/files/ENCFF721ETE/@@download/ENCFF721ETE.bigBed
H3K27ac	gastroesophageal sphincter	ENC-004	ENCSR316LNO	ENCFF498LTA	https://www.encodeproject.org/files/ENCFF498LTA/@@download/ENCFF498LTA.bigBed
H3K27ac	heart left ventricle	ENC-003	ENCSR854OXF	ENCFF787ATT	https://www.encodeproject.org/files/ENCFF787ATT/@@download/ENCFF787ATT.bigBed
H3K27ac	heart left ventricle	ENC-004	ENCSR702OVJ	ENCFF204RHW	https://www.encodeproject.org/files/ENCFF204RHW/@@download/ENCFF204RHW.bigBed
H3K27ac	ovary	ENC-004	ENCSR242AHB	ENCFF304CQC	https://www.encodeproject.org/files/ENCFF304CQC/@@download/ENCFF304CQC.bigBed
H3K27ac	Peyer's patch	ENC-001	ENCSR440PMP	ENCFF999ZNA	https://www.encodeproject.org/files/ENCFF999ZNA/@@download/ENCFF999ZNA.bigBed
H3K27ac	Peyer's patch	ENC-002	ENCSR758KRK	ENCFF661CQJ	https://www.encodeproject.org/files/ENCFF661CQJ/@@download/ENCFF661CQJ.bigBed
H3K27ac	Peyer's patch	ENC-003	ENCSR837SGJ	ENCFF212BRR	https://www.encodeproject.org/files/ENCFF212BRR/@@download/ENCFF212BRR.bigBed
H3K27ac	Peyer's patch	ENC-004	ENCSR249IKQ	ENCFF281AEQ	https://www.encodeproject.org/files/ENCFF281AEQ/@@download/ENCFF281AEQ.bigBed
H3K27ac	prostate gland	ENC-001	ENCSR841AJO	ENCFF940OIM	https://www.encodeproject.org/files/ENCFF940OIM/@@download/ENCFF940OIM.bigBed
H3K27ac	prostate gland	ENC-002	ENCSR763IDK	ENCFF181SKZ	https://www.encodeproject.org/files/ENCFF181SKZ/@@download/ENCFF181SKZ.bigBed
H3K27ac	right atrium auricular region	ENC-003	ENCSR593KDJ	ENCFF447VLE	https://www.encodeproject.org/files/ENCFF447VLE/@@download/ENCFF447VLE.bigBed
H3K27ac	right atrium auricular region	ENC-004	ENCSR668EVA	ENCFF959XXU	https://www.encodeproject.org/files/ENCFF959XXU/@@download/ENCFF959XXU.bigBed
H3K27ac	right lobe of liver	ENC-003	ENCSR981UJA	ENCFF739YNQ	https://www.encodeproject.org/files/ENCFF739YNQ/@@download/ENCFF739YNQ.bigBed
H3K27ac	sigmoid colon	ENC-001	ENCSR807XUB	ENCFF079GEK	https://www.encodeproject.org/files/ENCFF079GEK/@@download/ENCFF079GEK.bigBed
H3K27ac	sigmoid colon	ENC-002	ENCSR937EVN	ENCFF632FJQ	https://www.encodeproject.org/files/ENCFF632FJQ/@@download/ENCFF632FJQ.bigBed
H3K27ac	sigmoid colon	ENC-003	ENCSR268ZCF	ENCFF731OXN	https://www.encodeproject.org/files/ENCFF731OXN/@@download/ENCFF731OXN.bigBed
H3K27ac	sigmoid colon	ENC-004	ENCSR641SDI	ENCFF624PIG	https://www.encodeproject.org/files/ENCFF624PIG/@@download/ENCFF624PIG.bigBed
H3K27ac	spleen	ENC-001	ENCSR426VHO	ENCFF594LUX	https://www.encodeproject.org/files/ENCFF594LUX/@@download/ENCFF594LUX.bigBed
H3K27ac	spleen	ENC-002	ENCSR593INW	ENCFF672NPB	https://www.encodeproject.org/files/ENCFF672NPB/@@download/ENCFF672NPB.bigBed
H3K27ac	spleen	ENC-003	ENCSR726HTS	ENCFF488KOD	https://www.encodeproject.org/files/ENCFF488KOD/@@download/ENCFF488KOD.bigBed
H3K27ac	spleen	ENC-004	ENCSR668GBL	ENCFF401OPF	https://www.encodeproject.org/files/ENCFF401OPF/@@download/ENCFF401OPF.bigBed
H3K27ac	stomach	ENC-001	ENCSR944KAZ	ENCFF040QLA	https://www.encodeproject.org/files/ENCFF040QLA/@@download/ENCFF040QLA.bigBed
H3K27ac	stomach	ENC-002	ENCSR204OJS	ENCFF696GSW	https://www.encodeproject.org/files/ENCFF696GSW/@@download/ENCFF696GSW.bigBed
H3K27ac	stomach	ENC-003	ENCSR133NBJ	ENCFF755XIX	https://www.encodeproject.org/files/ENCFF755XIX/@@download/ENCFF755XIX.bigBed
H3K27ac	stomach	ENC-004	ENCSR751BHO	ENCFF507ART	https://www.encodeproject.org/files/ENCFF507ART/@@download/ENCFF507ART.bigBed
H3K27ac	suprapubic skin	ENC-001	ENCSR413QLR	ENCFF413IVW	https://www.encodeproject.org/files/ENCFF413IVW/@@download/ENCFF413IVW.bigBed
H3K27ac	testis	ENC-001	ENCSR136ZQZ	ENCFF055RQC	https://www.encodeproject.org/files/ENCFF055RQC/@@download/ENCFF055RQC.bigBed
H3K27ac	testis	ENC-002	ENCSR954IGQ	ENCFF745QEI	https://www.encodeproject.org/files/ENCFF745QEI/@@download/ENCFF745QEI.bigBed
H3K27ac	thoracic aorta	ENC-001	ENCSR015GFK	ENCFF848EGZ	https://www.encodeproject.org/files/ENCFF848EGZ/@@download/ENCFF848EGZ.bigBed
H3K27ac	thoracic aorta	ENC-002	ENCSR318HUC	ENCFF791VFH	https://www.encodeproject.org/files/ENCFF791VFH/@@download/ENCFF791VFH.bigBed
H3K27ac	thyroid gland	ENC-001	ENCSR597BWL	ENCFF963XOB	https://www.encodeproject.org/files/ENCFF963XOB/@@download/ENCFF963XOB.bigBed
H3K27ac	thyroid gland	ENC-002	ENCSR203KCB	ENCFF939GDL	https://www.encodeproject.org/files/ENCFF939GDL/@@download/ENCFF939GDL.bigBed
H3K27ac	thyroid gland	ENC-003	ENCSR716FUH	ENCFF313FKQ	https://www.encodeproject.org/files/ENCFF313FKQ/@@download/ENCFF313FKQ.bigBed
H3K27ac	thyroid gland	ENC-004	ENCSR500YBS	ENCFF498OEX	https://www.encodeproject.org/files/ENCFF498OEX/@@download/ENCFF498OEX.bigBed
H3K27ac	tibial artery	ENC-001	ENCSR891BTJ	ENCFF423DJP	https://www.encodeproject.org/files/ENCFF423DJP/@@download/ENCFF423DJP.bigBed
H3K27ac	tibial artery	ENC-002	ENCSR535GFO	ENCFF817ZVP	https://www.encodeproject.org/files/ENCFF817ZVP/@@download/ENCFF817ZVP.bigBed
H3K27ac	tibial nerve	ENC-001	ENCSR516LQO	ENCFF245KIJ	https://www.encodeproject.org/files/ENCFF245KIJ/@@download/ENCFF245KIJ.bigBed
H3K27ac	tibial nerve	ENC-002	ENCSR091KXI	ENCFF956NTL	https://www.encodeproject.org/files/ENCFF956NTL/@@download/ENCFF956NTL.bigBed
H3K27ac	tibial nerve	ENC-003	ENCSR771YJT	ENCFF525VZP	https://www.encodeproject.org/files/ENCFF525VZP/@@download/ENCFF525VZP.bigBed
H3K27ac	tibial nerve	ENC-004	ENCSR778QHG	ENCFF551AGB	https://www.encodeproject.org/files/ENCFF551AGB/@@download/ENCFF551AGB.bigBed
H3K27ac	transverse colon	ENC-001	ENCSR640XRV	ENCFF970HVA	https://www.encodeproject.org/files/ENCFF970HVA/@@download/ENCFF970HVA.bigBed
H3K27ac	transverse colon	ENC-002	ENCSR069EGE	ENCFF153VIU	https://www.encodeproject.org/files/ENCFF153VIU/@@download/ENCFF153VIU.bigBed
H3K27ac	transverse colon	ENC-003	ENCSR208QRN	ENCFF336CFZ	https://www.encodeproject.org/files/ENCFF336CFZ/@@download/ENCFF336CFZ.bigBed
H3K27ac	transverse colon	ENC-004	ENCSR792VLP	ENCFF583TWJ	https://www.encodeproject.org/files/ENCFF583TWJ/@@download/ENCFF583TWJ.bigBed
H3K27ac	upper lobe of left lung	ENC-001	ENCSR505YFA	ENCFF065QSE	https://www.encodeproject.org/files/ENCFF065QSE/@@download/ENCFF065QSE.bigBed
H3K27ac	upper lobe of left lung	ENC-002	ENCSR948TOS	ENCFF858ATK	https://www.encodeproject.org/files/ENCFF858ATK/@@download/ENCFF858ATK.bigBed
H3K27ac	upper lobe of left lung	ENC-003	ENCSR738SXD	ENCFF255UVJ	https://www.encodeproject.org/files/ENCFF255UVJ/@@download/ENCFF255UVJ.bigBed
H3K27ac	upper lobe of left lung	ENC-004	ENCSR453MUW	ENCFF097LEV	https://www.encodeproject.org/files/ENCFF097LEV/@@download/ENCFF097LEV.bigBed
H3K27ac	uterus	ENC-003	ENCSR249INE	ENCFF463ZEN	https://www.encodeproject.org/files/ENCFF463ZEN/@@download/ENCFF463ZEN.bigBed
H3K27ac	uterus	ENC-004	ENCSR189JIH	ENCFF110KZP	https://www.encodeproject.org/files/ENCFF110KZP/@@download/ENCFF110KZP.bigBed
H3K27ac	vagina	ENC-003	ENCSR718BTD	ENCFF299QPF	https://www.encodeproject.org/files/ENCFF299QPF/@@download/ENCFF299QPF.bigBed
H3K27ac	vagina	ENC-004	ENCSR346FVK	ENCFF165DLO	https://www.encodeproject.org/files/ENCFF165DLO/@@download/ENCFF165DLO.bigBed
H3K27me3	ascending aorta	ENC-003	ENCSR589GII	ENCFF650ZOZ	https://www.encodeproject.org/files/ENCFF650ZOZ/@@download/ENCFF650ZOZ.bigBed
H3K27me3	ascending aorta	ENC-004	ENCSR103QHX	ENCFF835BOT	https://www.encodeproject.org/files/ENCFF835BOT/@@download/ENCFF835BOT.bigBed
H3K27me3	body of pancreas	ENC-001	ENCSR977CEC	ENCFF354JGS	https://www.encodeproject.org/files/ENCFF354JGS/@@download/ENCFF354JGS.bigBed
H3K27me3	body of pancreas	ENC-002	ENCSR774CFO	ENCFF943YKO	https://www.encodeproject.org/files/ENCFF943YKO/@@download/ENCFF943YKO.bigBed
H3K27me3	body of pancreas	ENC-003	ENCSR903GLL	ENCFF949UFB	https://www.encodeproject.org/files/ENCFF949UFB/@@download/ENCFF949UFB.bigBed
H3K27me3	breast epithelium	ENC-003	ENCSR770WSE	ENCFF460YDY	https://www.encodeproject.org/files/ENCFF460YDY/@@download/ENCFF460YDY.bigBed
H3K27me3	breast epithelium	ENC-004	ENCSR134LLK	ENCFF653JBV	https://www.encodeproject.org/files/ENCFF653JBV/@@download/ENCFF653JBV.bigBed
H3K27me3	esophagus muscularis mucosa	ENC-001	ENCSR188HXK	ENCFF799PMA	https://www.encodeproject.org/files/ENCFF799PMA/@@download/ENCFF799PMA.bigBed
H3K27me3	esophagus muscularis mucosa	ENC-002	ENCSR543UBL	ENCFF203KWA	https://www.encodeproject.org/files/ENCFF203KWA/@@download/ENCFF203KWA.bigBed
H3K27me3	esophagus muscularis mucosa	ENC-003	ENCSR177CGN	ENCFF322AAS	https://www.encodeproject.org/files/ENCFF322AAS/@@download/ENCFF322AAS.bigBed
H3K27me3	esophagus muscularis mucosa	ENC-004	ENCSR200AFX	ENCFF550LEN	https://www.encodeproject.org/files/ENCFF550LEN/@@download/ENCFF550LEN.bigBed
H3K27me3	esophagus squamous epithelium	ENC-001	ENCSR952BJX	ENCFF387YUF	https://www.encodeproject.org/files/ENCFF387YUF/@@download/ENCFF387YUF.bigBed
H3K27me3	esophagus squamous epithelium	ENC-003	ENCSR057BFO	ENCFF803RMT	https://www.encodeproject.org/files/ENCFF803RMT/@@download/ENCFF803RMT.bigBed
H3K27me3	esophagus squamous epithelium	ENC-004	ENCSR049FUB	ENCFF213KSC	https://www.encodeproject.org/files/ENCFF213KSC/@@download/ENCFF213KSC.bigBed
H3K27me3	gastrocnemius medialis	ENC-001	ENCSR519WQH	ENCFF365SNE	https://www.encodeproject.org/files/ENCFF365SNE/@@download/ENCFF365SNE.bigBed
H3K27me3	gastrocnemius medialis	ENC-002	ENCSR423LXQ	ENCFF636PSM	https://www.encodeproject.org/files/ENCFF636PSM/@@download/ENCFF636PSM.bigBed
H3K27me3	gastrocnemius medialis	ENC-003	ENCSR201OSX	ENCFF244JRL	https://www.encodeproject.org/files/ENCFF244JRL/@@download/ENCFF244JRL.bigBed
H3K27me3	gastrocnemius medialis	ENC-004	ENCSR453MSI	ENCFF241JKP	https://www.encodeproject.org/files/ENCFF241JKP/@@download/ENCFF241JKP.bigBed
H3K27me3	gastroesophageal sphincter	ENC-001	ENCSR965BLU	ENCFF998YGW	https://www.encodeproject.org/files/ENCFF998YGW/@@download/ENCFF998YGW.bigBed
H3K27me3	heart left ventricle	ENC-003	ENCSR988JLN	ENCFF680BHL	https://www.encodeproject.org/files/ENCFF680BHL/@@download/ENCFF680BHL.bigBed
H3K27me3	heart left ventricle	ENC-004	ENCSR613PPL	ENCFF539IIM	https://www.encodeproject.org/files/ENCFF539IIM/@@download/ENCFF539IIM.bigBed
H3K27me3	Peyer's patch	ENC-001	ENCSR632SLJ	ENCFF150FKH	https://www.encodeproject.org/files/ENCFF150FKH/@@download/ENCFF150FKH.bigBed
H3K27me3	Peyer's patch	ENC-002	ENCSR735VKO	ENCFF974YZN	https://www.encodeproject.org/files/ENCFF974YZN/@@download/ENCFF974YZN.bigBed
H3K27me3	Peyer's patch	ENC-003	ENCSR982PLJ	ENCFF294EZW	https://www.encodeproject.org/files/ENCFF294EZW/@@download/ENCFF294EZW.bigBed
H3K27me3	Peyer's patch	ENC-004	ENCSR491FDG	ENCFF099MEL	https://www.encodeproject.org/files/ENCFF099MEL/@@download/ENCFF099MEL.bigBed
H3K27me3	prostate gland	ENC-001	ENCSR690CSD	ENCFF554KHZ	https://www.encodeproject.org/files/ENCFF554KHZ/@@download/ENCFF554KHZ.bigBed
H3K27me3	right atrium auricular region	ENC-003	ENCSR793PLF	ENCFF700DNE	https://www.encodeproject.org/files/ENCFF700DNE/@@download/ENCFF700DNE.bigBed
H3K27me3	right atrium auricular region	ENC-004	ENCSR459CKR	ENCFF047NPR	https://www.encodeproject.org/files/ENCFF047NPR/@@download/ENCFF047NPR.bigBed
H3K27me3	sigmoid colon	ENC-001	ENCSR734ZTQ	ENCFF167ZFN	https://www.encodeproject.org/files/ENCFF167ZFN/@@download/ENCFF167ZFN.bigBed
H3K27me3	sigmoid colon	ENC-002	ENCSR860GPM	ENCFF672ZMS	https://www.encodeproject.org/files/ENCFF672ZMS/@@download/ENCFF672ZMS.bigBed
H3K27me3	sigmoid colon	ENC-004	ENCSR104CCB	ENCFF378VVU	https://www.encodeproject.org/files/ENCFF378VVU/@@download/ENCFF378VVU.bigBed
H3K27me3	spleen	ENC-001	ENCSR506DCR	ENCFF069BII	https://www.encodeproject.org/files/ENCFF069BII/@@download/ENCFF069BII.bigBed
H3K27me3	spleen	ENC-002	ENCSR080JPX	ENCFF881IEU	https://www.encodeproject.org/files/ENCFF881IEU/@@download/ENCFF881IEU.bigBed
H3K27me3	spleen	ENC-003	ENCSR161FEJ	ENCFF685RFH	https://www.encodeproject.org/files/ENCFF685RFH/@@download/ENCFF685RFH.bigBed
H3K27me3	spleen	ENC-004	ENCSR826MTK	ENCFF432DXW	https://www.encodeproject.org/files/ENCFF432DXW/@@download/ENCFF432DXW.bigBed
H3K27me3	stomach	ENC-001	ENCSR227DGG	ENCFF921RRD	https://www.encodeproject.org/files/ENCFF921RRD/@@download/ENCFF921RRD.bigBed
H3K27me3	stomach	ENC-003	ENCSR357ROS	ENCFF186KZQ	https://www.encodeproject.org/files/ENCFF186KZQ/@@download/ENCFF186KZQ.bigBed
H3K27me3	stomach	ENC-004	ENCSR330MAM	ENCFF576ZHP	https://www.encodeproject.org/files/ENCFF576ZHP/@@download/ENCFF576ZHP.bigBed
H3K27me3	suprapubic skin	ENC-001	ENCSR410BWN	ENCFF756LIC	https://www.encodeproject.org/files/ENCFF756LIC/@@download/ENCFF756LIC.bigBed
H3K27me3	testis	ENC-001	ENCSR503QSX	ENCFF766DGH	https://www.encodeproject.org/files/ENCFF766DGH/@@download/ENCFF766DGH.bigBed
H3K27me3	testis	ENC-002	ENCSR091MNT	ENCFF472GMB	https://www.encodeproject.org/files/ENCFF472GMB/@@download/ENCFF472GMB.bigBed
H3K27me3	thoracic aorta	ENC-001	ENCSR939RLS	ENCFF184ZJA	https://www.encodeproject.org/files/ENCFF184ZJA/@@download/ENCFF184ZJA.bigBed
H3K27me3	thyroid gland	ENC-001	ENCSR748LUA	ENCFF265WUK	https://www.encodeproject.org/files/ENCFF265WUK/@@download/ENCFF265WUK.bigBed
H3K27me3	thyroid gland	ENC-002	ENCSR582PKH	ENCFF361ABB	https://www.encodeproject.org/files/ENCFF361ABB/@@download/ENCFF361ABB.bigBed
H3K27me3	thyroid gland	ENC-004	ENCSR586DVD	ENCFF814VCX	https://www.encodeproject.org/files/ENCFF814VCX/@@download/ENCFF814VCX.bigBed
H3K27me3	tibial artery	ENC-001	ENCSR764OHK	ENCFF853CJD	https://www.encodeproject.org/files/ENCFF853CJD/@@download/ENCFF853CJD.bigBed
H3K27me3	tibial artery	ENC-002	ENCSR940FNL	ENCFF864DTH	https://www.encodeproject.org/files/ENCFF864DTH/@@download/ENCFF864DTH.bigBed
H3K27me3	tibial artery	ENC-003	ENCSR543DAS	ENCFF032MUL	https://www.encodeproject.org/files/ENCFF032MUL/@@download/ENCFF032MUL.bigBed
H3K27me3	tibial nerve	ENC-001	ENCSR860ZCZ	ENCFF469ZMS	https://www.encodeproject.org/files/ENCFF469ZMS/@@download/ENCFF469ZMS.bigBed
H3K27me3	tibial nerve	ENC-002	ENCSR662ASZ	ENCFF484LOK	https://www.encodeproject.org/files/ENCFF484LOK/@@download/ENCFF484LOK.bigBed
H3K27me3	tibial nerve	ENC-003	ENCSR611YUJ	ENCFF181TAJ	https://www.encodeproject.org/files/ENCFF181TAJ/@@download/ENCFF181TAJ.bigBed
H3K27me3	tibial nerve	ENC-004	ENCSR992XOO	ENCFF861WOP	https://www.encodeproject.org/files/ENCFF861WOP/@@download/ENCFF861WOP.bigBed
H3K27me3	transverse colon	ENC-001	ENCSR643KID	ENCFF489DGW	https://www.encodeproject.org/files/ENCFF489DGW/@@download/ENCFF489DGW.bigBed
H3K27me3	transverse colon	ENC-003	ENCSR840VWD	ENCFF926LEP	https://www.encodeproject.org/files/ENCFF926LEP/@@download/ENCFF926LEP.bigBed
H3K27me3	transverse colon	ENC-004	ENCSR604QMH	ENCFF099BBH	https://www.encodeproject.org/files/ENCFF099BBH/@@download/ENCFF099BBH.bigBed
H3K27me3	upper lobe of left lung	ENC-001	ENCSR469YCE	ENCFF037HYT	https://www.encodeproject.org/files/ENCFF037HYT/@@download/ENCFF037HYT.bigBed
H3K27me3	upper lobe of left lung	ENC-002	ENCSR050LBS	ENCFF616MKO	https://www.encodeproject.org/files/ENCFF616MKO/@@download/ENCFF616MKO.bigBed
H3K27me3	upper lobe of left lung	ENC-003	ENCSR859MXQ	ENCFF292OHM	https://www.encodeproject.org/files/ENCFF292OHM/@@download/ENCFF292OHM.bigBed
H3K27me3	upper lobe of left lung	ENC-004	ENCSR706OFD	ENCFF860KNL	https://www.encodeproject.org/files/ENCFF860KNL/@@download/ENCFF860KNL.bigBed
H3K27me3	uterus	ENC-003	ENCSR111DTF	ENCFF844JPA	https://www.encodeproject.org/files/ENCFF844JPA/@@download/ENCFF844JPA.bigBed
H3K27me3	uterus	ENC-004	ENCSR839SAN	ENCFF194OYZ	https://www.encodeproject.org/files/ENCFF194OYZ/@@download/ENCFF194OYZ.bigBed
H3K27me3	vagina	ENC-004	ENCSR278TQE	ENCFF818SKW	https://www.encodeproject.org/files/ENCFF818SKW/@@download/ENCFF818SKW.bigBed
H3K36me3	adrenal gland	ENC-001	ENCSR204DMS	ENCFF176ZAA	https://www.encodeproject.org/files/ENCFF176ZAA/@@download/ENCFF176ZAA.bigBed
H3K36me3	adrenal gland	ENC-002	ENCSR857XRG	ENCFF626BLE	https://www.encodeproject.org/files/ENCFF626BLE/@@download/ENCFF626BLE.bigBed
H3K36me3	adrenal gland	ENC-004	ENCSR581CXP	ENCFF082DUS	https://www.encodeproject.org/files/ENCFF082DUS/@@download/ENCFF082DUS.bigBed
H3K36me3	ascending aorta	ENC-003	ENCSR248PES	ENCFF140DNR	https://www.encodeproject.org/files/ENCFF140DNR/@@download/ENCFF140DNR.bigBed
H3K36me3	ascending aorta	ENC-004	ENCSR736PKV	ENCFF045MWN	https://www.encodeproject.org/files/ENCFF045MWN/@@download/ENCFF045MWN.bigBed
H3K36me3	body of pancreas	ENC-001	ENCSR689SFJ	ENCFF121TTW	https://www.encodeproject.org/files/ENCFF121TTW/@@download/ENCFF121TTW.bigBed
H3K36me3	body of pancreas	ENC-002	ENCSR523JCB	ENCFF584MDG	https://www.encodeproject.org/files/ENCFF584MDG/@@download/ENCFF584MDG.bigBed
H3K36me3	breast epithelium	ENC-003	ENCSR543YQF	ENCFF634DXF	https://www.encodeproject.org/files/ENCFF634DXF/@@download/ENCFF634DXF.bigBed
H3K36me3	breast epithelium	ENC-004	ENCSR793QCL	ENCFF129WEB	https://www.encodeproject.org/files/ENCFF129WEB/@@download/ENCFF129WEB.bigBed
H3K36me3	esophagus muscularis mucosa	ENC-001	ENCSR185JEP	ENCFF575NTG	https://www.encodeproject.org/files/ENCFF575NTG/@@download/ENCFF575NTG.bigBed
H3K36me3	esophagus muscularis mucosa	ENC-002	ENCSR805OCD	ENCFF773JUL	https://www.encodeproject.org/files/ENCFF773JUL/@@download/ENCFF773JUL.bigBed
H3K36me3	esophagus muscularis mucosa	ENC-003	ENCSR743KZR	ENCFF547DWJ	https://www.encodeproject.org/files/ENCFF547DWJ/@@download/ENCFF547DWJ.bigBed
H3K36me3	esophagus muscularis mucosa	ENC-004	ENCSR845BEG	ENCFF136PYW	https://www.encodeproject.org/files/ENCFF136PYW/@@download/ENCFF136PYW.bigBed
H3K36me3	esophagus squamous epithelium	ENC-001	ENCSR079NLY	ENCFF407UNT	https://www.encodeproject.org/files/ENCFF407UNT/@@download/ENCFF407UNT.bigBed
H3K36me3	esophagus squamous epithelium	ENC-003	ENCSR078ZGC	ENCFF116PXI	https://www.encodeproject.org/files/ENCFF116PXI/@@download/ENCFF116PXI.bigBed
H3K36me3	esophagus squamous epithelium	ENC-004	ENCSR960UYN	ENCFF814ENA	https://www.encodeproject.org/files/ENCFF814ENA/@@download/ENCFF814ENA.bigBed
H3K36me3	gastrocnemius medialis	ENC-001	ENCSR380KNE	ENCFF491QGA	https://www.encodeproject.org/files/ENCFF491QGA/@@download/ENCFF491QGA.bigBed
H3K36me3	gastrocnemius medialis	ENC-002	ENCSR105YNJ	ENCFF653RRI	https://www.encodeproject.org/files/ENCFF653RRI/@@download/ENCFF653RRI.bigBed
H3K36me3	gastrocnemius medialis	ENC-003	ENCSR101NFY	ENCFF338KJS	https://www.encodeproject.org/files/ENCFF338KJS/@@download/ENCFF338KJS.bigBed
H3K36me3	gastrocnemius medialis	ENC-004	ENCSR716TNU	ENCFF798YJH	https://www.encodeproject.org/files/ENCFF798YJH/@@download/ENCFF798YJH.bigBed
H3K36me3	gastroesophageal sphincter	ENC-001	ENCSR353MNV	ENCFF915PWG	https://www.encodeproject.org/files/ENCFF915PWG/@@download/ENCFF915PWG.bigBed
H3K36me3	gastroesophageal sphincter	ENC-002	ENCSR364YAY	ENCFF656ROD	https://www.encodeproject.org/files/ENCFF656ROD/@@download/ENCFF656ROD.bigBed
H3K36me3	heart left ventricle	ENC-003	ENCSR500ZGF	ENCFF025UHQ	https://www.encodeproject.org/files/ENCFF025UHQ/@@download/ENCFF025UHQ.bigBed
H3K36me3	heart left ventricle	ENC-004	ENCSR799KLF	ENCFF390NVQ	https://www.encodeproject.org/files/ENCFF390NVQ/@@download/ENCFF390NVQ.bigBed
H3K36me3	ovary	ENC-003	ENCSR029TTW	ENCFF344FAJ	https://www.encodeproject.org/files/ENCFF344FAJ/@@download/ENCFF344FAJ.bigBed
H3K36me3	Peyer's patch	ENC-001	ENCSR063BPD	ENCFF198GBQ	https://www.encodeproject.org/files/ENCFF198GBQ/@@download/ENCFF198GBQ.bigBed
H3K36me3	Peyer's patch	ENC-002	ENCSR718LSM	ENCFF889BNS	https://www.encodeproject.org/files/ENCFF889BNS/@@download/ENCFF889BNS.bigBed
H3K36me3	Peyer's patch	ENC-003	ENCSR363CJF	ENCFF392ZQU	https://www.encodeproject.org/files/ENCFF392ZQU/@@download/ENCFF392ZQU.bigBed
H3K36me3	prostate gland	ENC-001	ENCSR768PFZ	ENCFF586ZLC	https://www.encodeproject.org/files/ENCFF586ZLC/@@download/ENCFF586ZLC.bigBed
H3K36me3	right atrium auricular region	ENC-003	ENCSR967KZJ	ENCFF550VAJ	https://www.encodeproject.org/files/ENCFF550VAJ/@@download/ENCFF550VAJ.bigBed
H3K36me3	right atrium auricular region	ENC-004	ENCSR361XMB	ENCFF431OLC	https://www.encodeproject.org/files/ENCFF431OLC/@@download/ENCFF431OLC.bigBed
H3K36me3	right lobe of liver	ENC-003	ENCSR080QVO	ENCFF049VSZ	https://www.encodeproject.org/files/ENCFF049VSZ/@@download/ENCFF049VSZ.bigBed
H3K36me3	sigmoid colon	ENC-001	ENCSR043RXI	ENCFF674VDN	https://www.encodeproject.org/files/ENCFF674VDN/@@download/ENCFF674VDN.bigBed
H3K36me3	sigmoid colon	ENC-002	ENCSR333HMT	ENCFF883XGL	https://www.encodeproject.org/files/ENCFF883XGL/@@download/ENCFF883XGL.bigBed
H3K36me3	sigmoid colon	ENC-003	ENCSR150YAU	ENCFF915EYV	https://www.encodeproject.org/files/ENCFF915EYV/@@download/ENCFF915EYV.bigBed
H3K36me3	sigmoid colon	ENC-004	ENCSR343NWC	ENCFF838YXE	https://www.encodeproject.org/files/ENCFF838YXE/@@download/ENCFF838YXE.bigBed
H3K36me3	spleen	ENC-001	ENCSR407UEE	ENCFF489WMG	https://www.encodeproject.org/files/ENCFF489WMG/@@download/ENCFF489WMG.bigBed
H3K36me3	spleen	ENC-002	ENCSR787YHR	ENCFF444ZVI	https://www.encodeproject.org/files/ENCFF444ZVI/@@download/ENCFF444ZVI.bigBed
H3K36me3	spleen	ENC-003	ENCSR589TCU	ENCFF517TLR	https://www.encodeproject.org/files/ENCFF517TLR/@@download/ENCFF517TLR.bigBed
H3K36me3	stomach	ENC-001	ENCSR552ICY	ENCFF034APG	https://www.encodeproject.org/files/ENCFF034APG/@@download/ENCFF034APG.bigBed
H3K36me3	stomach	ENC-002	ENCSR007GED	ENCFF203PIJ	https://www.encodeproject.org/files/ENCFF203PIJ/@@download/ENCFF203PIJ.bigBed
H3K36me3	stomach	ENC-003	ENCSR166CNR	ENCFF626MBR	https://www.encodeproject.org/files/ENCFF626MBR/@@download/ENCFF626MBR.bigBed
H3K36me3	stomach	ENC-004	ENCSR819DOR	ENCFF153HFH	https://www.encodeproject.org/files/ENCFF153HFH/@@download/ENCFF153HFH.bigBed
H3K36me3	suprapubic skin	ENC-001	ENCSR836VZX	ENCFF301NJI	https://www.encodeproject.org/files/ENCFF301NJI/@@download/ENCFF301NJI.bigBed
H3K36me3	testis	ENC-001	ENCSR561MYM	ENCFF905MUS	https://www.encodeproject.org/files/ENCFF905MUS/@@download/ENCFF905MUS.bigBed
H3K36me3	thoracic aorta	ENC-001	ENCSR083MAZ	ENCFF325HOA	https://www.encodeproject.org/files/ENCFF325HOA/@@download/ENCFF325HOA.bigBed
H3K36me3	thoracic aorta	ENC-002	ENCSR988DFT	ENCFF999QXR	https://www.encodeproject.org/files/ENCFF999QXR/@@download/ENCFF999QXR.bigBed
H3K36me3	thyroid gland	ENC-001	ENCSR225VCV	ENCFF481YUR	https://www.encodeproject.org/files/ENCFF481YUR/@@download/ENCFF481YUR.bigBed
H3K36me3	thyroid gland	ENC-002	ENCSR908DTR	ENCFF087HYQ	https://www.encodeproject.org/files/ENCFF087HYQ/@@download/ENCFF087HYQ.bigBed
H3K36me3	thyroid gland	ENC-003	ENCSR855XNQ	ENCFF636QGB	https://www.encodeproject.org/files/ENCFF636QGB/@@download/ENCFF636QGB.bigBed
H3K36me3	thyroid gland	ENC-004	ENCSR942UIL	ENCFF799THT	https://www.encodeproject.org/files/ENCFF799THT/@@download/ENCFF799THT.bigBed
H3K36me3	tibial artery	ENC-001	ENCSR626BAM	ENCFF972RNR	https://www.encodeproject.org/files/ENCFF972RNR/@@download/ENCFF972RNR.bigBed
H3K36me3	tibial artery	ENC-002	ENCSR753HPM	ENCFF021DVR	https://www.encodeproject.org/files/ENCFF021DVR/@@download/ENCFF021DVR.bigBed
H3K36me3	tibial artery	ENC-003	ENCSR127ZSP	ENCFF325WJG	https://www.encodeproject.org/files/ENCFF325WJG/@@download/ENCFF325WJG.bigBed
H3K36me3	tibial artery	ENC-004	ENCSR360UUM	ENCFF364QGD	https://www.encodeproject.org/files/ENCFF364QGD/@@download/ENCFF364QGD.bigBed
H3K36me3	tibial nerve	ENC-001	ENCSR245VRR	ENCFF155OUZ	https://www.encodeproject.org/files/ENCFF155OUZ/@@download/ENCFF155OUZ.bigBed
H3K36me3	tibial nerve	ENC-002	ENCSR925FSB	ENCFF460LDL	https://www.encodeproject.org/files/ENCFF460LDL/@@download/ENCFF460LDL.bigBed
H3K36me3	tibial nerve	ENC-003	ENCSR157ZVP	ENCFF373RLH	https://www.encodeproject.org/files/ENCFF373RLH/@@download/ENCFF373RLH.bigBed
H3K36me3	tibial nerve	ENC-004	ENCSR635DAS	ENCFF236PYU	https://www.encodeproject.org/files/ENCFF236PYU/@@download/ENCFF236PYU.bigBed
H3K36me3	transverse colon	ENC-001	ENCSR749ABB	ENCFF586KIU	https://www.encodeproject.org/files/ENCFF586KIU/@@download/ENCFF586KIU.bigBed
H3K36me3	transverse colon	ENC-002	ENCSR101EEJ	ENCFF507AGF	https://www.encodeproject.org/files/ENCFF507AGF/@@download/ENCFF507AGF.bigBed
H3K36me3	transverse colon	ENC-003	ENCSR047JMV	ENCFF222QBW	https://www.encodeproject.org/files/ENCFF222QBW/@@download/ENCFF222QBW.bigBed
H3K36me3	transverse colon	ENC-004	ENCSR488YXS	ENCFF191OGA	https://www.encodeproject.org/files/ENCFF191OGA/@@download/ENCFF191OGA.bigBed
H3K36me3	upper lobe of left lung	ENC-001	ENCSR276OPI	ENCFF515MAX	https://www.encodeproject.org/files/ENCFF515MAX/@@download/ENCFF515MAX.bigBed
H3K36me3	upper lobe of left lung	ENC-002	ENCSR229GEL	ENCFF072NME	https://www.encodeproject.org/files/ENCFF072NME/@@download/ENCFF072NME.bigBed
H3K36me3	upper lobe of left lung	ENC-003	ENCSR869GBP	ENCFF700NBR	https://www.encodeproject.org/files/ENCFF700NBR/@@download/ENCFF700NBR.bigBed
H3K36me3	upper lobe of left lung	ENC-004	ENCSR642DSR	ENCFF327SQA	https://www.encodeproject.org/files/ENCFF327SQA/@@download/ENCFF327SQA.bigBed
H3K36me3	uterus	ENC-003	ENCSR448IJB	ENCFF897FTS	https://www.encodeproject.org/files/ENCFF897FTS/@@download/ENCFF897FTS.bigBed
H3K36me3	uterus	ENC-004	ENCSR216EVK	ENCFF282XFZ	https://www.encodeproject.org/files/ENCFF282XFZ/@@download/ENCFF282XFZ.bigBed
H3K36me3	vagina	ENC-003	ENCSR962MYX	ENCFF392KGD	https://www.encodeproject.org/files/ENCFF392KGD/@@download/ENCFF392KGD.bigBed
H3K36me3	vagina	ENC-004	ENCSR046OON	ENCFF783WRS	https://www.encodeproject.org/files/ENCFF783WRS/@@download/ENCFF783WRS.bigBed
H3K4me1	adrenal gland	ENC-001	ENCSR455JUO	ENCFF175BGX	https://www.encodeproject.org/files/ENCFF175BGX/@@download/ENCFF175BGX.bigBed
H3K4me1	adrenal gland	ENC-002	ENCSR406PCK	ENCFF434EMB	https://www.encodeproject.org/files/ENCFF434EMB/@@download/ENCFF434EMB.bigBed
H3K4me1	adrenal gland	ENC-004	ENCSR379BVL	ENCFF949TMI	https://www.encodeproject.org/files/ENCFF949TMI/@@download/ENCFF949TMI.bigBed
H3K4me1	ascending aorta	ENC-003	ENCSR707AEW	ENCFF824HXR	https://www.encodeproject.org/files/ENCFF824HXR/@@download/ENCFF824HXR.bigBed
H3K4me1	ascending aorta	ENC-004	ENCSR202XTW	ENCFF078KLX	https://www.encodeproject.org/files/ENCFF078KLX/@@download/ENCFF078KLX.bigBed
H3K4me1	body of pancreas	ENC-001	ENCSR827NKO	ENCFF782LVR	https://www.encodeproject.org/files/ENCFF782LVR/@@download/ENCFF782LVR.bigBed
H3K4me1	body of pancreas	ENC-002	ENCSR348TQM	ENCFF617QRZ	https://www.encodeproject.org/files/ENCFF617QRZ/@@download/ENCFF617QRZ.bigBed
H3K4me1	body of pancreas	ENC-003	ENCSR429XBU	ENCFF451VAZ	https://www.encodeproject.org/files/ENCFF451VAZ/@@download/ENCFF451VAZ.bigBed
H3K4me1	breast epithelium	ENC-003	ENCSR553IAW	ENCFF682XFE	https://www.encodeproject.org/files/ENCFF682XFE/@@download/ENCFF682XFE.bigBed
H3K4me1	breast epithelium	ENC-004	ENCSR263XKR	ENCFF772LLU	https://www.encodeproject.org/files/ENCFF772LLU/@@download/ENCFF772LLU.bigBed
H3K4me1	esophagus muscularis mucosa	ENC-001	ENCSR525JJM	ENCFF534SMM	https://www.encodeproject.org/files/ENCFF534SMM/@@download/ENCFF534SMM.bigBed
H3K4me1	esophagus muscularis mucosa	ENC-002	ENCSR674WSL	ENCFF846VLI	https://www.encodeproject.org/files/ENCFF846VLI/@@download/ENCFF846VLI.bigBed
H3K4me1	esophagus muscularis mucosa	ENC-003	ENCSR229KWP	ENCFF979DNQ	https://www.encodeproject.org/files/ENCFF979DNQ/@@download/ENCFF979DNQ.bigBed
H3K4me1	esophagus muscularis mucosa	ENC-004	ENCSR701GIE	ENCFF238RPE	https://www.encodeproject.org/files/ENCFF238RPE/@@download/ENCFF238RPE.bigBed
H3K4me1	esophagus squamous epithelium	ENC-001	ENCSR706KWR	ENCFF358ZCC	https://www.encodeproject.org/files/ENCFF358ZCC/@@download/ENCFF358ZCC.bigBed
H3K4me1	esophagus squamous epithelium	ENC-003	ENCSR121RSS	ENCFF358RVA	https://www.encodeproject.org/files/ENCFF358RVA/@@download/ENCFF358RVA.bigBed
H3K4me1	esophagus squamous epithelium	ENC-004	ENCSR658EVN	ENCFF958QSX	https://www.encodeproject.org/files/ENCFF958QSX/@@download/ENCFF958QSX.bigBed
H3K4me1	gastrocnemius medialis	ENC-001	ENCSR148FWR	ENCFF263PCB	https://www.encodeproject.org/files/ENCFF263PCB/@@download/ENCFF263PCB.bigBed
H3K4me1	gastrocnemius medialis	ENC-002	ENCSR161HZJ	ENCFF909LVC	https://www.encodeproject.org/files/ENCFF909LVC/@@download/ENCFF909LVC.bigBed
H3K4me1	gastrocnemius medialis	ENC-003	ENCSR776EAH	ENCFF283UFQ	https://www.encodeproject.org/files/ENCFF283UFQ/@@download/ENCFF283UFQ.bigBed
H3K4me1	gastrocnemius medialis	ENC-004	ENCSR499VCQ	ENCFF859IFK	https://www.encodeproject.org/files/ENCFF859IFK/@@download/ENCFF859IFK.bigBed
H3K4me1	gastroesophageal sphincter	ENC-001	ENCSR134KZX	ENCFF749KIK	https://www.encodeproject.org/files/ENCFF749KIK/@@download/ENCFF749KIK.bigBed
H3K4me1	gastroesophageal sphincter	ENC-002	ENCSR238SWA	ENCFF191TJK	https://www.encodeproject.org/files/ENCFF191TJK/@@download/ENCFF191TJK.bigBed
H3K4me1	gastroesophageal sphincter	ENC-003	ENCSR872WVR	ENCFF174WZO	https://www.encodeproject.org/files/ENCFF174WZO/@@download/ENCFF174WZO.bigBed
H3K4me1	heart left ventricle	ENC-003	ENCSR438QZN	ENCFF563PQB	https://www.encodeproject.org/files/ENCFF563PQB/@@download/ENCFF563PQB.bigBed
H3K4me1	heart left ventricle	ENC-004	ENCSR449FRQ	ENCFF027ZJT	https://www.encodeproject.org/files/ENCFF027ZJT/@@download/ENCFF027ZJT.bigBed
H3K4me1	Peyer's patch	ENC-001	ENCSR416ZMW	ENCFF184GUP	https://www.encodeproject.org/files/ENCFF184GUP/@@download/ENCFF184GUP.bigBed
H3K4me1	Peyer's patch	ENC-002	ENCSR912XAL	ENCFF375OTX	https://www.encodeproject.org/files/ENCFF375OTX/@@download/ENCFF375OTX.bigBed
H3K4me1	Peyer's patch	ENC-003	ENCSR621BZD	ENCFF565JAH	https://www.encodeproject.org/files/ENCFF565JAH/@@download/ENCFF565JAH.bigBed
H3K4me1	Peyer's patch	ENC-004	ENCSR874HIG	ENCFF857QBO	https://www.encodeproject.org/files/ENCFF857QBO/@@download/ENCFF857QBO.bigBed
H3K4me1	prostate gland	ENC-001	ENCSR155XVP	ENCFF137EIO	https://www.encodeproject.org/files/ENCFF137EIO/@@download/ENCFF137EIO.bigBed
H3K4me1	prostate gland	ENC-002	ENCSR642CSX	ENCFF535WIU	https://www.encodeproject.org/files/ENCFF535WIU/@@download/ENCFF535WIU.bigBed
H3K4me1	right atrium auricular region	ENC-003	ENCSR368ORV	ENCFF178MVQ	https://www.encodeproject.org/files/ENCFF178MVQ/@@download/ENCFF178MVQ.bigBed
H3K4me1	right atrium auricular region	ENC-004	ENCSR817FGU	ENCFF586ROC	https://www.encodeproject.org/files/ENCFF586ROC/@@download/ENCFF586ROC.bigBed
H3K4me1	right lobe of liver	ENC-003	ENCSR489DUV	ENCFF612OLX	https://www.encodeproject.org/files/ENCFF612OLX/@@download/ENCFF612OLX.bigBed
H3K4me1	sigmoid colon	ENC-001	ENCSR181HTE	ENCFF618AZM	https://www.encodeproject.org/files/ENCFF618AZM/@@download/ENCFF618AZM.bigBed
H3K4me1	sigmoid colon	ENC-002	ENCSR775LGE	ENCFF177EMQ	https://www.encodeproject.org/files/ENCFF177EMQ/@@download/ENCFF177EMQ.bigBed
H3K4me1	sigmoid colon	ENC-003	ENCSR812POE	ENCFF421SMI	https://www.encodeproject.org/files/ENCFF421SMI/@@download/ENCFF421SMI.bigBed
H3K4me1	sigmoid colon	ENC-004	ENCSR277SUG	ENCFF641NDR	https://www.encodeproject.org/files/ENCFF641NDR/@@download/ENCFF641NDR.bigBed
H3K4me1	spleen	ENC-001	ENCSR928BGP	ENCFF955YEB	https://www.encodeproject.org/files/ENCFF955YEB/@@download/ENCFF955YEB.bigBed
H3K4me1	spleen	ENC-002	ENCSR635IRN	ENCFF049HUM	https://www.encodeproject.org/files/ENCFF049HUM/@@download/ENCFF049HUM.bigBed
H3K4me1	spleen	ENC-003	ENCSR659RJP	ENCFF941VJK	https://www.encodeproject.org/files/ENCFF941VJK/@@download/ENCFF941VJK.bigBed
H3K4me1	spleen	ENC-004	ENCSR831EDZ	ENCFF499RZG	https://www.encodeproject.org/files/ENCFF499RZG/@@download/ENCFF499RZG.bigBed
H3K4me1	stomach	ENC-001	ENCSR493MQY	ENCFF683IOT	https://www.encodeproject.org/files/ENCFF683IOT/@@download/ENCFF683IOT.bigBed
H3K4me1	stomach	ENC-002	ENCSR158WBG	ENCFF787VRX	https://www.encodeproject.org/files/ENCFF787VRX/@@download/ENCFF787VRX.bigBed
H3K4me1	stomach	ENC-003	ENCSR903QBX	ENCFF134OVN	https://www.encodeproject.org/files/ENCFF134OVN/@@download/ENCFF134OVN.bigBed
H3K4me1	stomach	ENC-004	ENCSR009RJD	ENCFF656NYY	https://www.encodeproject.org/files/ENCFF656NYY/@@download/ENCFF656NYY.bigBed
H3K4me1	suprapubic skin	ENC-001	ENCSR374XIN	ENCFF891JWC	https://www.encodeproject.org/files/ENCFF891JWC/@@download/ENCFF891JWC.bigBed
H3K4me1	testis	ENC-001	ENCSR956VQB	ENCFF397ONI	https://www.encodeproject.org/files/ENCFF397ONI/@@download/ENCFF397ONI.bigBed
H3K4me1	thoracic aorta	ENC-001	ENCSR803IBD	ENCFF034ZHI	https://www.encodeproject.org/files/ENCFF034ZHI/@@download/ENCFF034ZHI.bigBed
H3K4me1	thoracic aorta	ENC-002	ENCSR416CYZ	ENCFF725BSB	https://www.encodeproject.org/files/ENCFF725BSB/@@download/ENCFF725BSB.bigBed
H3K4me1	thyroid gland	ENC-001	ENCSR906YES	ENCFF662IGX	https://www.encodeproject.org/files/ENCFF662IGX/@@download/ENCFF662IGX.bigBed
H3K4me1	thyroid gland	ENC-002	ENCSR639NMN	ENCFF790BGZ	https://www.encodeproject.org/files/ENCFF790BGZ/@@download/ENCFF790BGZ.bigBed
H3K4me1	thyroid gland	ENC-003	ENCSR064LHU	ENCFF550IRW	https://www.encodeproject.org/files/ENCFF550IRW/@@download/ENCFF550IRW.bigBed
H3K4me1	thyroid gland	ENC-004	ENCSR497OVD	ENCFF325KUW	https://www.encodeproject.org/files/ENCFF325KUW/@@download/ENCFF325KUW.bigBed
H3K4me1	tibial artery	ENC-001	ENCSR960VRR	ENCFF767DSH	https://www.encodeproject.org/files/ENCFF767DSH/@@download/ENCFF767DSH.bigBed
H3K4me1	tibial artery	ENC-002	ENCSR187SVM	ENCFF404FEB	https://www.encodeproject.org/files/ENCFF404FEB/@@download/ENCFF404FEB.bigBed
H3K4me1	tibial artery	ENC-003	ENCSR233LCT	ENCFF883DZC	https://www.encodeproject.org/files/ENCFF883DZC/@@download/ENCFF883DZC.bigBed
H3K4me1	tibial artery	ENC-004	ENCSR000SNM	ENCFF564ANU	https://www.encodeproject.org/files/ENCFF564ANU/@@download/ENCFF564ANU.bigBed
H3K4me1	tibial nerve	ENC-001	ENCSR981CTV	ENCFF422LHN	https://www.encodeproject.org/files/ENCFF422LHN/@@download/ENCFF422LHN.bigBed
H3K4me1	tibial nerve	ENC-002	ENCSR590NNJ	ENCFF408WPX	https://www.encodeproject.org/files/ENCFF408WPX/@@download/ENCFF408WPX.bigBed
H3K4me1	tibial nerve	ENC-003	ENCSR850RVA	ENCFF549BQO	https://www.encodeproject.org/files/ENCFF549BQO/@@download/ENCFF549BQO.bigBed
H3K4me1	tibial nerve	ENC-004	ENCSR338PGG	ENCFF874NNO	https://www.encodeproject.org/files/ENCFF874NNO/@@download/ENCFF874NNO.bigBed
H3K4me1	transverse colon	ENC-001	ENCSR516QFO	ENCFF681KRU	https://www.encodeproject.org/files/ENCFF681KRU/@@download/ENCFF681KRU.bigBed
H3K4me1	transverse colon	ENC-003	ENCSR791LZY	ENCFF412NCU	https://www.encodeproject.org/files/ENCFF412NCU/@@download/ENCFF412NCU.bigBed
H3K4me1	transverse colon	ENC-004	ENCSR500QVK	ENCFF273JSM	https://www.encodeproject.org/files/ENCFF273JSM/@@download/ENCFF273JSM.bigBed
H3K4me1	upper lobe of left lung	ENC-001	ENCSR595MTV	ENCFF676MHD	https://www.encodeproject.org/files/ENCFF676MHD/@@download/ENCFF676MHD.bigBed
H3K4me1	upper lobe of left lung	ENC-002	ENCSR348FGT	ENCFF702BZX	https://www.encodeproject.org/files/ENCFF702BZX/@@download/ENCFF702BZX.bigBed
H3K4me1	upper lobe of left lung	ENC-003	ENCSR263OXW	ENCFF749GYB	https://www.encodeproject.org/files/ENCFF749GYB/@@download/ENCFF749GYB.bigBed
H3K4me1	upper lobe of left lung	ENC-004	ENCSR238WIK	ENCFF014ZVF	https://www.encodeproject.org/files/ENCFF014ZVF/@@download/ENCFF014ZVF.bigBed
H3K4me1	uterus	ENC-003	ENCSR035ONO	ENCFF943OCA	https://www.encodeproject.org/files/ENCFF943OCA/@@download/ENCFF943OCA.bigBed
H3K4me1	uterus	ENC-004	ENCSR124AZR	ENCFF005ZXL	https://www.encodeproject.org/files/ENCFF005ZXL/@@download/ENCFF005ZXL.bigBed
H3K4me1	vagina	ENC-004	ENCSR495RJG	ENCFF239KIE	https://www.encodeproject.org/files/ENCFF239KIE/@@download/ENCFF239KIE.bigBed
H3K4me3	adrenal gland	ENC-001	ENCSR620TXL	ENCFF461DYY	https://www.encodeproject.org/files/ENCFF461DYY/@@download/ENCFF461DYY.bigBed
H3K4me3	adrenal gland	ENC-002	ENCSR926NMC	ENCFF617IYQ	https://www.encodeproject.org/files/ENCFF617IYQ/@@download/ENCFF617IYQ.bigBed
H3K4me3	adrenal gland	ENC-003	ENCSR605QAV	ENCFF623REP	https://www.encodeproject.org/files/ENCFF623REP/@@download/ENCFF623REP.bigBed
H3K4me3	adrenal gland	ENC-004	ENCSR006TUH	ENCFF554SAG	https://www.encodeproject.org/files/ENCFF554SAG/@@download/ENCFF554SAG.bigBed
H3K4me3	ascending aorta	ENC-003	ENCSR122LOZ	ENCFF231YDM	https://www.encodeproject.org/files/ENCFF231YDM/@@download/ENCFF231YDM.bigBed
H3K4me3	ascending aorta	ENC-004	ENCSR645FBM	ENCFF735CQO	https://www.encodeproject.org/files/ENCFF735CQO/@@download/ENCFF735CQO.bigBed
H3K4me3	body of pancreas	ENC-001	ENCSR876DCP	ENCFF102LZH	https://www.encodeproject.org/files/ENCFF102LZH/@@download/ENCFF102LZH.bigBed
H3K4me3	body of pancreas	ENC-002	ENCSR554RQQ	ENCFF485WGE	https://www.encodeproject.org/files/ENCFF485WGE/@@download/ENCFF485WGE.bigBed
H3K4me3	body of pancreas	ENC-004	ENCSR588PZN	ENCFF447CFW	https://www.encodeproject.org/files/ENCFF447CFW/@@download/ENCFF447CFW.bigBed
H3K4me3	breast epithelium	ENC-001	ENCSR224STY	ENCFF476RCC	https://www.encodeproject.org/files/ENCFF476RCC/@@download/ENCFF476RCC.bigBed
H3K4me3	breast epithelium	ENC-003	ENCSR416AUW	ENCFF176TDW	https://www.encodeproject.org/files/ENCFF176TDW/@@download/ENCFF176TDW.bigBed
H3K4me3	breast epithelium	ENC-004	ENCSR568QQU	ENCFF980OSF	https://www.encodeproject.org/files/ENCFF980OSF/@@download/ENCFF980OSF.bigBed
H3K4me3	coronary artery	ENC-003	ENCSR343ZOV	ENCFF009TGN	https://www.encodeproject.org/files/ENCFF009TGN/@@download/ENCFF009TGN.bigBed
H3K4me3	esophagus muscularis mucosa	ENC-001	ENCSR621MTP	ENCFF636EJD	https://www.encodeproject.org/files/ENCFF636EJD/@@download/ENCFF636EJD.bigBed
H3K4me3	esophagus muscularis mucosa	ENC-002	ENCSR077HGR	ENCFF641BOM	https://www.encodeproject.org/files/ENCFF641BOM/@@download/ENCFF641BOM.bigBed
H3K4me3	esophagus muscularis mucosa	ENC-003	ENCSR607ARN	ENCFF328DAV	https://www.encodeproject.org/files/ENCFF328DAV/@@download/ENCFF328DAV.bigBed
H3K4me3	esophagus muscularis mucosa	ENC-004	ENCSR403PEI	ENCFF879WNN	https://www.encodeproject.org/files/ENCFF879WNN/@@download/ENCFF879WNN.bigBed
H3K4me3	esophagus squamous epithelium	ENC-001	ENCSR731QXN	ENCFF376RAN	https://www.encodeproject.org/files/ENCFF376RAN/@@download/ENCFF376RAN.bigBed
H3K4me3	esophagus squamous epithelium	ENC-002	ENCSR012KZW	ENCFF120FZQ	https://www.encodeproject.org/files/ENCFF120FZQ/@@download/ENCFF120FZQ.bigBed
H3K4me3	esophagus squamous epithelium	ENC-003	ENCSR508UPW	ENCFF155YOD	https://www.encodeproject.org/files/ENCFF155YOD/@@download/ENCFF155YOD.bigBed
H3K4me3	esophagus squamous epithelium	ENC-004	ENCSR773PIU	ENCFF689KYN	https://www.encodeproject.org/files/ENCFF689KYN/@@download/ENCFF689KYN.bigBed
H3K4me3	gastrocnemius medialis	ENC-001	ENCSR206STN	ENCFF182VGO	https://www.encodeproject.org/files/ENCFF182VGO/@@download/ENCFF182VGO.bigBed
H3K4me3	gastrocnemius medialis	ENC-002	ENCSR972ETR	ENCFF828XLK	https://www.encodeproject.org/files/ENCFF828XLK/@@download/ENCFF828XLK.bigBed
H3K4me3	gastrocnemius medialis	ENC-003	ENCSR785DJD	ENCFF801JCZ	https://www.encodeproject.org/files/ENCFF801JCZ/@@download/ENCFF801JCZ.bigBed
H3K4me3	gastrocnemius medialis	ENC-004	ENCSR098OLN	ENCFF036BUW	https://www.encodeproject.org/files/ENCFF036BUW/@@download/ENCFF036BUW.bigBed
H3K4me3	gastroesophageal sphincter	ENC-001	ENCSR037GFN	ENCFF469DZV	https://www.encodeproject.org/files/ENCFF469DZV/@@download/ENCFF469DZV.bigBed
H3K4me3	gastroesophageal sphincter	ENC-002	ENCSR219QSM	ENCFF252OIP	https://www.encodeproject.org/files/ENCFF252OIP/@@download/ENCFF252OIP.bigBed
H3K4me3	gastroesophageal sphincter	ENC-003	ENCSR510NXV	ENCFF643VPZ	https://www.encodeproject.org/files/ENCFF643VPZ/@@download/ENCFF643VPZ.bigBed
H3K4me3	heart left ventricle	ENC-003	ENCSR901SIL	ENCFF405ZIE	https://www.encodeproject.org/files/ENCFF405ZIE/@@download/ENCFF405ZIE.bigBed
H3K4me3	heart left ventricle	ENC-004	ENCSR181ATL	ENCFF068JQE	https://www.encodeproject.org/files/ENCFF068JQE/@@download/ENCFF068JQE.bigBed
H3K4me3	lower leg skin	ENC-001	ENCSR432GOP	ENCFF223PFN	https://www.encodeproject.org/files/ENCFF223PFN/@@download/ENCFF223PFN.bigBed
H3K4me3	ovary	ENC-003	ENCSR828CCQ	ENCFF594VIT	https://www.encodeproject.org/files/ENCFF594VIT/@@download/ENCFF594VIT.bigBed
H3K4me3	Peyer's patch	ENC-001	ENCSR349GPJ	ENCFF358NOQ	https://www.encodeproject.org/files/ENCFF358NOQ/@@download/ENCFF358NOQ.bigBed
H3K4me3	Peyer's patch	ENC-002	ENCSR998QKF	ENCFF935XDV	https://www.encodeproject.org/files/ENCFF935XDV/@@download/ENCFF935XDV.bigBed
H3K4me3	Peyer's patch	ENC-003	ENCSR878KIY	ENCFF652HGM	https://www.encodeproject.org/files/ENCFF652HGM/@@download/ENCFF652HGM.bigBed
H3K4me3	Peyer's patch	ENC-004	ENCSR684EPX	ENCFF464QEA	https://www.encodeproject.org/files/ENCFF464QEA/@@download/ENCFF464QEA.bigBed
H3K4me3	prostate gland	ENC-001	ENCSR153NDQ	ENCFF311ASY	https://www.encodeproject.org/files/ENCFF311ASY/@@download/ENCFF311ASY.bigBed
H3K4me3	prostate gland	ENC-002	ENCSR748RBT	ENCFF045LKG	https://www.encodeproject.org/files/ENCFF045LKG/@@download/ENCFF045LKG.bigBed
H3K4me3	right atrium auricular region	ENC-003	ENCSR791KFQ	ENCFF379PWW	https://www.encodeproject.org/files/ENCFF379PWW/@@download/ENCFF379PWW.bigBed
H3K4me3	right atrium auricular region	ENC-004	ENCSR954TSY	ENCFF847LCD	https://www.encodeproject.org/files/ENCFF847LCD/@@download/ENCFF847LCD.bigBed
H3K4me3	right lobe of liver	ENC-003	ENCSR344TLI	ENCFF951MMQ	https://www.encodeproject.org/files/ENCFF951MMQ/@@download/ENCFF951MMQ.bigBed
H3K4me3	sigmoid colon	ENC-001	ENCSR960AAL	ENCFF786BBI	https://www.encodeproject.org/files/ENCFF786BBI/@@download/ENCFF786BBI.bigBed
H3K4me3	sigmoid colon	ENC-002	ENCSR172LVU	ENCFF148UCA	https://www.encodeproject.org/files/ENCFF148UCA/@@download/ENCFF148UCA.bigBed
H3K4me3	sigmoid colon	ENC-003	ENCSR900UIP	ENCFF953HGU	https://www.encodeproject.org/files/ENCFF953HGU/@@download/ENCFF953HGU.bigBed
H3K4me3	sigmoid colon	ENC-004	ENCSR793IKH	ENCFF209MLU	https://www.encodeproject.org/files/ENCFF209MLU/@@download/ENCFF209MLU.bigBed
H3K4me3	spleen	ENC-001	ENCSR556QXD	ENCFF963VMF	https://www.encodeproject.org/files/ENCFF963VMF/@@download/ENCFF963VMF.bigBed
H3K4me3	spleen	ENC-002	ENCSR377ILM	ENCFF805HJF	https://www.encodeproject.org/files/ENCFF805HJF/@@download/ENCFF805HJF.bigBed
H3K4me3	spleen	ENC-003	ENCSR197QDK	ENCFF764XPE	https://www.encodeproject.org/files/ENCFF764XPE/@@download/ENCFF764XPE.bigBed
H3K4me3	spleen	ENC-004	ENCSR589DBF	ENCFF537QXK	https://www.encodeproject.org/files/ENCFF537QXK/@@download/ENCFF537QXK.bigBed
H3K4me3	stomach	ENC-001	ENCSR843UEZ	ENCFF350QEB	https://www.encodeproject.org/files/ENCFF350QEB/@@download/ENCFF350QEB.bigBed
H3K4me3	stomach	ENC-002	ENCSR063HOI	ENCFF205VUE	https://www.encodeproject.org/files/ENCFF205VUE/@@download/ENCFF205VUE.bigBed
H3K4me3	stomach	ENC-003	ENCSR489ZLL	ENCFF210MKU	https://www.encodeproject.org/files/ENCFF210MKU/@@download/ENCFF210MKU.bigBed
H3K4me3	stomach	ENC-004	ENCSR492BHN	ENCFF892PIW	https://www.encodeproject.org/files/ENCFF892PIW/@@download/ENCFF892PIW.bigBed
H3K4me3	suprapubic skin	ENC-001	ENCSR362QYU	ENCFF872TUD	https://www.encodeproject.org/files/ENCFF872TUD/@@download/ENCFF872TUD.bigBed
H3K4me3	testis	ENC-001	ENCSR611DJQ	ENCFF673WOU	https://www.encodeproject.org/files/ENCFF673WOU/@@download/ENCFF673WOU.bigBed
H3K4me3	testis	ENC-002	ENCSR619EZG	ENCFF723IIY	https://www.encodeproject.org/files/ENCFF723IIY/@@download/ENCFF723IIY.bigBed
H3K4me3	thoracic aorta	ENC-001	ENCSR984KWT	ENCFF096QKQ	https://www.encodeproject.org/files/ENCFF096QKQ/@@download/ENCFF096QKQ.bigBed
H3K4me3	thoracic aorta	ENC-002	ENCSR930HLX	ENCFF496WSG	https://www.encodeproject.org/files/ENCFF496WSG/@@download/ENCFF496WSG.bigBed
H3K4me3	thyroid gland	ENC-001	ENCSR901BRV	ENCFF454UPT	https://www.encodeproject.org/files/ENCFF454UPT/@@download/ENCFF454UPT.bigBed
H3K4me3	thyroid gland	ENC-002	ENCSR975NOU	ENCFF658ZFD	https://www.encodeproject.org/files/ENCFF658ZFD/@@download/ENCFF658ZFD.bigBed
H3K4me3	thyroid gland	ENC-003	ENCSR761WVQ	ENCFF817BZF	https://www.encodeproject.org/files/ENCFF817BZF/@@download/ENCFF817BZF.bigBed
H3K4me3	thyroid gland	ENC-004	ENCSR309UVT	ENCFF752KCF	https://www.encodeproject.org/files/ENCFF752KCF/@@download/ENCFF752KCF.bigBed
H3K4me3	tibial artery	ENC-001	ENCSR780CNW	ENCFF443EHE	https://www.encodeproject.org/files/ENCFF443EHE/@@download/ENCFF443EHE.bigBed
H3K4me3	tibial artery	ENC-002	ENCSR342FPJ	ENCFF830YFF	https://www.encodeproject.org/files/ENCFF830YFF/@@download/ENCFF830YFF.bigBed
H3K4me3	tibial nerve	ENC-001	ENCSR384MUF	ENCFF112GFZ	https://www.encodeproject.org/files/ENCFF112GFZ/@@download/ENCFF112GFZ.bigBed
H3K4me3	tibial nerve	ENC-002	ENCSR464TRM	ENCFF141WCM	https://www.encodeproject.org/files/ENCFF141WCM/@@download/ENCFF141WCM.bigBed
H3K4me3	tibial nerve	ENC-003	ENCSR314SPW	ENCFF069CSU	https://www.encodeproject.org/files/ENCFF069CSU/@@download/ENCFF069CSU.bigBed
H3K4me3	tibial nerve	ENC-004	ENCSR677MOE	ENCFF687ZNT	https://www.encodeproject.org/files/ENCFF687ZNT/@@download/ENCFF687ZNT.bigBed
H3K4me3	transverse colon	ENC-001	ENCSR813ZEY	ENCFF576IIF	https://www.encodeproject.org/files/ENCFF576IIF/@@download/ENCFF576IIF.bigBed
H3K4me3	transverse colon	ENC-002	ENCSR557OWY	ENCFF665PEP	https://www.encodeproject.org/files/ENCFF665PEP/@@download/ENCFF665PEP.bigBed
H3K4me3	transverse colon	ENC-003	ENCSR933BVL	ENCFF778IJN	https://www.encodeproject.org/files/ENCFF778IJN/@@download/ENCFF778IJN.bigBed
H3K4me3	transverse colon	ENC-004	ENCSR315EZG	ENCFF683YPF	https://www.encodeproject.org/files/ENCFF683YPF/@@download/ENCFF683YPF.bigBed
H3K4me3	upper lobe of left lung	ENC-001	ENCSR074WIB	ENCFF994BIY	https://www.encodeproject.org/files/ENCFF994BIY/@@download/ENCFF994BIY.bigBed
H3K4me3	upper lobe of left lung	ENC-002	ENCSR701FGA	ENCFF481JLQ	https://www.encodeproject.org/files/ENCFF481JLQ/@@download/ENCFF481JLQ.bigBed
H3K4me3	upper lobe of left lung	ENC-003	ENCSR208WDY	ENCFF552DWD	https://www.encodeproject.org/files/ENCFF552DWD/@@download/ENCFF552DWD.bigBed
H3K4me3	upper lobe of left lung	ENC-004	ENCSR429VWL	ENCFF150OFL	https://www.encodeproject.org/files/ENCFF150OFL/@@download/ENCFF150OFL.bigBed
H3K4me3	uterus	ENC-003	ENCSR354ZUG	ENCFF374QQJ	https://www.encodeproject.org/files/ENCFF374QQJ/@@download/ENCFF374QQJ.bigBed
H3K4me3	uterus	ENC-004	ENCSR743GCE	ENCFF465ZZO	https://www.encodeproject.org/files/ENCFF465ZZO/@@download/ENCFF465ZZO.bigBed
H3K4me3	vagina	ENC-003	ENCSR258UUX	ENCFF707ODD	https://www.encodeproject.org/files/ENCFF707ODD/@@download/ENCFF707ODD.bigBed
H3K4me3	vagina	ENC-004	ENCSR647HAQ	ENCFF550ZZM	https://www.encodeproject.org/files/ENCFF550ZZM/@@download/ENCFF550ZZM.bigBed
H3K9me3	adrenal gland	ENC-001	ENCSR053PIY	ENCFF819KEQ	https://www.encodeproject.org/files/ENCFF819KEQ/@@download/ENCFF819KEQ.bigBed
H3K9me3	adrenal gland	ENC-002	ENCSR408ZEW	ENCFF166LON	https://www.encodeproject.org/files/ENCFF166LON/@@download/ENCFF166LON.bigBed
H3K9me3	adrenal gland	ENC-004	ENCSR613FYP	ENCFF296IXC	https://www.encodeproject.org/files/ENCFF296IXC/@@download/ENCFF296IXC.bigBed
H3K9me3	ascending aorta	ENC-003	ENCSR723IKM	ENCFF612XRV	https://www.encodeproject.org/files/ENCFF612XRV/@@download/ENCFF612XRV.bigBed
H3K9me3	ascending aorta	ENC-004	ENCSR441YQA	ENCFF599CEU	https://www.encodeproject.org/files/ENCFF599CEU/@@download/ENCFF599CEU.bigBed
H3K9me3	body of pancreas	ENC-001	ENCSR760EGQ	ENCFF396WFR	https://www.encodeproject.org/files/ENCFF396WFR/@@download/ENCFF396WFR.bigBed
H3K9me3	body of pancreas	ENC-002	ENCSR863TAL	ENCFF779CEN	https://www.encodeproject.org/files/ENCFF779CEN/@@download/ENCFF779CEN.bigBed
H3K9me3	body of pancreas	ENC-003	ENCSR719COF	ENCFF844WGM	https://www.encodeproject.org/files/ENCFF844WGM/@@download/ENCFF844WGM.bigBed
H3K9me3	breast epithelium	ENC-003	ENCSR403UOU	ENCFF266NLM	https://www.encodeproject.org/files/ENCFF266NLM/@@download/ENCFF266NLM.bigBed
H3K9me3	breast epithelium	ENC-004	ENCSR936LAH	ENCFF328PHK	https://www.encodeproject.org/files/ENCFF328PHK/@@download/ENCFF328PHK.bigBed
H3K9me3	esophagus muscularis mucosa	ENC-001	ENCSR821VGC	ENCFF262XYR	https://www.encodeproject.org/files/ENCFF262XYR/@@download/ENCFF262XYR.bigBed
H3K9me3	esophagus muscularis mucosa	ENC-002	ENCSR030NGB	ENCFF213KUF	https://www.encodeproject.org/files/ENCFF213KUF/@@download/ENCFF213KUF.bigBed
H3K9me3	esophagus muscularis mucosa	ENC-003	ENCSR578MTT	ENCFF525EVU	https://www.encodeproject.org/files/ENCFF525EVU/@@download/ENCFF525EVU.bigBed
H3K9me3	esophagus muscularis mucosa	ENC-004	ENCSR708BMV	ENCFF030LHZ	https://www.encodeproject.org/files/ENCFF030LHZ/@@download/ENCFF030LHZ.bigBed
H3K9me3	esophagus squamous epithelium	ENC-001	ENCSR153AXQ	ENCFF528AQO	https://www.encodeproject.org/files/ENCFF528AQO/@@download/ENCFF528AQO.bigBed
H3K9me3	esophagus squamous epithelium	ENC-003	ENCSR057YVO	ENCFF568ZVS	https://www.encodeproject.org/files/ENCFF568ZVS/@@download/ENCFF568ZVS.bigBed
H3K9me3	esophagus squamous epithelium	ENC-004	ENCSR101KMF	ENCFF034ERW	https://www.encodeproject.org/files/ENCFF034ERW/@@download/ENCFF034ERW.bigBed
H3K9me3	gastrocnemius medialis	ENC-001	ENCSR922OXX	ENCFF608ZJO	https://www.encodeproject.org/files/ENCFF608ZJO/@@download/ENCFF608ZJO.bigBed
H3K9me3	gastrocnemius medialis	ENC-002	ENCSR697RIW	ENCFF320DOZ	https://www.encodeproject.org/files/ENCFF320DOZ/@@download/ENCFF320DOZ.bigBed
H3K9me3	gastrocnemius medialis	ENC-003	ENCSR899TDF	ENCFF252XIV	https://www.encodeproject.org/files/ENCFF252XIV/@@download/ENCFF252XIV.bigBed
H3K9me3	gastrocnemius medialis	ENC-004	ENCSR283BRU	ENCFF851UHX	https://www.encodeproject.org/files/ENCFF851UHX/@@download/ENCFF851UHX.bigBed
H3K9me3	gastroesophageal sphincter	ENC-001	ENCSR939CJE	ENCFF480SRA	https://www.encodeproject.org/files/ENCFF480SRA/@@download/ENCFF480SRA.bigBed
H3K9me3	gastroesophageal sphincter	ENC-002	ENCSR237GVU	ENCFF878JJN	https://www.encodeproject.org/files/ENCFF878JJN/@@download/ENCFF878JJN.bigBed
H3K9me3	gastroesophageal sphincter	ENC-003	ENCSR025CGR	ENCFF777WRU	https://www.encodeproject.org/files/ENCFF777WRU/@@download/ENCFF777WRU.bigBed
H3K9me3	heart left ventricle	ENC-003	ENCSR000XAA	ENCFF666MUU	https://www.encodeproject.org/files/ENCFF666MUU/@@download/ENCFF666MUU.bigBed
H3K9me3	heart left ventricle	ENC-004	ENCSR803MVC	ENCFF473KNT	https://www.encodeproject.org/files/ENCFF473KNT/@@download/ENCFF473KNT.bigBed
H3K9me3	ovary	ENC-003	ENCSR440UCR	ENCFF707DFM	https://www.encodeproject.org/files/ENCFF707DFM/@@download/ENCFF707DFM.bigBed
H3K9me3	Peyer's patch	ENC-001	ENCSR667SCY	ENCFF097HCQ	https://www.encodeproject.org/files/ENCFF097HCQ/@@download/ENCFF097HCQ.bigBed
H3K9me3	Peyer's patch	ENC-002	ENCSR927PLE	ENCFF634BFI	https://www.encodeproject.org/files/ENCFF634BFI/@@download/ENCFF634BFI.bigBed
H3K9me3	Peyer's patch	ENC-003	ENCSR005UXZ	ENCFF686JGP	https://www.encodeproject.org/files/ENCFF686JGP/@@download/ENCFF686JGP.bigBed
H3K9me3	Peyer's patch	ENC-004	ENCSR988QEK	ENCFF458KHL	https://www.encodeproject.org/files/ENCFF458KHL/@@download/ENCFF458KHL.bigBed
H3K9me3	prostate gland	ENC-002	ENCSR133QBG	ENCFF431MMN	https://www.encodeproject.org/files/ENCFF431MMN/@@download/ENCFF431MMN.bigBed
H3K9me3	right atrium auricular region	ENC-003	ENCSR250AAV	ENCFF669PPV	https://www.encodeproject.org/files/ENCFF669PPV/@@download/ENCFF669PPV.bigBed
H3K9me3	right atrium auricular region	ENC-004	ENCSR392WQN	ENCFF514XXC	https://www.encodeproject.org/files/ENCFF514XXC/@@download/ENCFF514XXC.bigBed
H3K9me3	right lobe of liver	ENC-003	ENCSR614JFD	ENCFF959YZJ	https://www.encodeproject.org/files/ENCFF959YZJ/@@download/ENCFF959YZJ.bigBed
H3K9me3	sigmoid colon	ENC-001	ENCSR654KVJ	ENCFF731XQE	https://www.encodeproject.org/files/ENCFF731XQE/@@download/ENCFF731XQE.bigBed
H3K9me3	sigmoid colon	ENC-002	ENCSR774NRD	ENCFF684NCQ	https://www.encodeproject.org/files/ENCFF684NCQ/@@download/ENCFF684NCQ.bigBed
H3K9me3	sigmoid colon	ENC-003	ENCSR682GOI	ENCFF952IAZ	https://www.encodeproject.org/files/ENCFF952IAZ/@@download/ENCFF952IAZ.bigBed
H3K9me3	sigmoid colon	ENC-004	ENCSR792EDG	ENCFF070SMO	https://www.encodeproject.org/files/ENCFF070SMO/@@download/ENCFF070SMO.bigBed
H3K9me3	spleen	ENC-001	ENCSR091IRL	ENCFF873YAX	https://www.encodeproject.org/files/ENCFF873YAX/@@download/ENCFF873YAX.bigBed
H3K9me3	spleen	ENC-002	ENCSR709APF	ENCFF019UGL	https://www.encodeproject.org/files/ENCFF019UGL/@@download/ENCFF019UGL.bigBed
H3K9me3	spleen	ENC-003	ENCSR105URN	ENCFF191TJO	https://www.encodeproject.org/files/ENCFF191TJO/@@download/ENCFF191TJO.bigBed
H3K9me3	spleen	ENC-004	ENCSR272CIV	ENCFF059LPC	https://www.encodeproject.org/files/ENCFF059LPC/@@download/ENCFF059LPC.bigBed
H3K9me3	stomach	ENC-001	ENCSR503XFW	ENCFF712LXW	https://www.encodeproject.org/files/ENCFF712LXW/@@download/ENCFF712LXW.bigBed
H3K9me3	stomach	ENC-002	ENCSR475TRZ	ENCFF167POD	https://www.encodeproject.org/files/ENCFF167POD/@@download/ENCFF167POD.bigBed
H3K9me3	stomach	ENC-003	ENCSR546HZF	ENCFF412XGX	https://www.encodeproject.org/files/ENCFF412XGX/@@download/ENCFF412XGX.bigBed
H3K9me3	stomach	ENC-004	ENCSR787TQW	ENCFF869FXM	https://www.encodeproject.org/files/ENCFF869FXM/@@download/ENCFF869FXM.bigBed
H3K9me3	suprapubic skin	ENC-001	ENCSR702JHA	ENCFF464QRJ	https://www.encodeproject.org/files/ENCFF464QRJ/@@download/ENCFF464QRJ.bigBed
H3K9me3	testis	ENC-001	ENCSR376JOC	ENCFF016IAS	https://www.encodeproject.org/files/ENCFF016IAS/@@download/ENCFF016IAS.bigBed
H3K9me3	thoracic aorta	ENC-001	ENCSR974OMC	ENCFF774GHY	https://www.encodeproject.org/files/ENCFF774GHY/@@download/ENCFF774GHY.bigBed
H3K9me3	thoracic aorta	ENC-002	ENCSR909VUB	ENCFF454UMR	https://www.encodeproject.org/files/ENCFF454UMR/@@download/ENCFF454UMR.bigBed
H3K9me3	thyroid gland	ENC-001	ENCSR266EYO	ENCFF546VVW	https://www.encodeproject.org/files/ENCFF546VVW/@@download/ENCFF546VVW.bigBed
H3K9me3	thyroid gland	ENC-002	ENCSR699FHH	ENCFF744YSV	https://www.encodeproject.org/files/ENCFF744YSV/@@download/ENCFF744YSV.bigBed
H3K9me3	thyroid gland	ENC-003	ENCSR658VPF	ENCFF458SSN	https://www.encodeproject.org/files/ENCFF458SSN/@@download/ENCFF458SSN.bigBed
H3K9me3	thyroid gland	ENC-004	ENCSR558AXI	ENCFF600OPH	https://www.encodeproject.org/files/ENCFF600OPH/@@download/ENCFF600OPH.bigBed
H3K9me3	tibial artery	ENC-001	ENCSR923DBA	ENCFF327XRD	https://www.encodeproject.org/files/ENCFF327XRD/@@download/ENCFF327XRD.bigBed
H3K9me3	tibial artery	ENC-003	ENCSR166VXF	ENCFF240JKG	https://www.encodeproject.org/files/ENCFF240JKG/@@download/ENCFF240JKG.bigBed
H3K9me3	tibial artery	ENC-004	ENCSR303BUB	ENCFF623KYO	https://www.encodeproject.org/files/ENCFF623KYO/@@download/ENCFF623KYO.bigBed
H3K9me3	tibial nerve	ENC-001	ENCSR639JPM	ENCFF315DWY	https://www.encodeproject.org/files/ENCFF315DWY/@@download/ENCFF315DWY.bigBed
H3K9me3	tibial nerve	ENC-002	ENCSR726EEM	ENCFF541PZR	https://www.encodeproject.org/files/ENCFF541PZR/@@download/ENCFF541PZR.bigBed
H3K9me3	tibial nerve	ENC-003	ENCSR479GPU	ENCFF350OPP	https://www.encodeproject.org/files/ENCFF350OPP/@@download/ENCFF350OPP.bigBed
H3K9me3	tibial nerve	ENC-004	ENCSR176ZMW	ENCFF161XRV	https://www.encodeproject.org/files/ENCFF161XRV/@@download/ENCFF161XRV.bigBed
H3K9me3	transverse colon	ENC-001	ENCSR083DXD	ENCFF052SII	https://www.encodeproject.org/files/ENCFF052SII/@@download/ENCFF052SII.bigBed
H3K9me3	transverse colon	ENC-002	ENCSR413CHO	ENCFF635AIE	https://www.encodeproject.org/files/ENCFF635AIE/@@download/ENCFF635AIE.bigBed
H3K9me3	transverse colon	ENC-004	ENCSR235REN	ENCFF907BTK	https://www.encodeproject.org/files/ENCFF907BTK/@@download/ENCFF907BTK.bigBed
H3K9me3	upper lobe of left lung	ENC-001	ENCSR714FDJ	ENCFF965BIY	https://www.encodeproject.org/files/ENCFF965BIY/@@download/ENCFF965BIY.bigBed
H3K9me3	upper lobe of left lung	ENC-002	ENCSR038ODI	ENCFF698LWE	https://www.encodeproject.org/files/ENCFF698LWE/@@download/ENCFF698LWE.bigBed
H3K9me3	upper lobe of left lung	ENC-003	ENCSR759RTY	ENCFF509YGH	https://www.encodeproject.org/files/ENCFF509YGH/@@download/ENCFF509YGH.bigBed
H3K9me3	upper lobe of left lung	ENC-004	ENCSR623YMO	ENCFF488YBW	https://www.encodeproject.org/files/ENCFF488YBW/@@download/ENCFF488YBW.bigBed
H3K9me3	uterus	ENC-003	ENCSR244ZKA	ENCFF330ERO	https://www.encodeproject.org/files/ENCFF330ERO/@@download/ENCFF330ERO.bigBed
H3K9me3	uterus	ENC-004	ENCSR588FQI	ENCFF321OXI	https://www.encodeproject.org/files/ENCFF321OXI/@@download/ENCFF321OXI.bigBed
H3K9me3	vagina	ENC-004	ENCSR612TQH	ENCFF880ZVW	https://www.encodeproject.org/files/ENCFF880ZVW/@@download/ENCFF880ZVW.bigBed
