# Supplementary material for: Identification and analysis of splicing quantitative trait loci across multiple tissues in the human genome
Source: Nat Commun. 2021 Feb 1;12:727. doi: 10.1038/s41467-020-20578-2 (PMC7851174; doi:10.1038/s41467-020-20578-2)
Supplement: Supplementary file 7 — Supplementary Data 5 [file 41467_2020_20578_MOESM7_ESM.xlsx]

## Sheet: Supplementary Data 5
RBP	Cell line	Replicate	Experiment accession	File accession	URL
AARS	K562	1	ENCSR825SVO	ENCFF138HJK	https://www.encodeproject.org/files/ENCFF138HJK/@@download/ENCFF138HJK.bigBed
AARS	K562	2	ENCSR825SVO	ENCFF596TWK	https://www.encodeproject.org/files/ENCFF596TWK/@@download/ENCFF596TWK.bigBed
AGGF1	HepG2	1	ENCSR543TPH	ENCFF860RNX	https://www.encodeproject.org/files/ENCFF860RNX/@@download/ENCFF860RNX.bigBed
AGGF1	HepG2	2	ENCSR543TPH	ENCFF273EAT	https://www.encodeproject.org/files/ENCFF273EAT/@@download/ENCFF273EAT.bigBed
AGGF1	K562	1	ENCSR725ARB	ENCFF286KRK	https://www.encodeproject.org/files/ENCFF286KRK/@@download/ENCFF286KRK.bigBed
AGGF1	K562	2	ENCSR725ARB	ENCFF423IWN	https://www.encodeproject.org/files/ENCFF423IWN/@@download/ENCFF423IWN.bigBed
AKAP8L	K562	1	ENCSR206RXT	ENCFF201QGX	https://www.encodeproject.org/files/ENCFF201QGX/@@download/ENCFF201QGX.bigBed
AKAP8L	K562	2	ENCSR206RXT	ENCFF577SYV	https://www.encodeproject.org/files/ENCFF577SYV/@@download/ENCFF577SYV.bigBed
BCCIP	HepG2	1	ENCSR485QCG	ENCFF178AAX	https://www.encodeproject.org/files/ENCFF178AAX/@@download/ENCFF178AAX.bigBed
BCCIP	HepG2	2	ENCSR485QCG	ENCFF759IVI	https://www.encodeproject.org/files/ENCFF759IVI/@@download/ENCFF759IVI.bigBed
BUD13	HepG2	1	ENCSR830BSQ	ENCFF798IHQ	https://www.encodeproject.org/files/ENCFF798IHQ/@@download/ENCFF798IHQ.bigBed
BUD13	HepG2	2	ENCSR830BSQ	ENCFF948ZQP	https://www.encodeproject.org/files/ENCFF948ZQP/@@download/ENCFF948ZQP.bigBed
BUD13	K562	1	ENCSR663WES	ENCFF180PES	https://www.encodeproject.org/files/ENCFF180PES/@@download/ENCFF180PES.bigBed
BUD13	K562	2	ENCSR663WES	ENCFF391LND	https://www.encodeproject.org/files/ENCFF391LND/@@download/ENCFF391LND.bigBed
CDC40	HepG2	1	ENCSR815VVI	ENCFF586WCC	https://www.encodeproject.org/files/ENCFF586WCC/@@download/ENCFF586WCC.bigBed
CDC40	HepG2	2	ENCSR815VVI	ENCFF035SSS	https://www.encodeproject.org/files/ENCFF035SSS/@@download/ENCFF035SSS.bigBed
CPSF6	K562	1	ENCSR532VUB	ENCFF418OUX	https://www.encodeproject.org/files/ENCFF418OUX/@@download/ENCFF418OUX.bigBed
CPSF6	K562	2	ENCSR532VUB	ENCFF468JIB	https://www.encodeproject.org/files/ENCFF468JIB/@@download/ENCFF468JIB.bigBed
CSTF2T	HepG2	1	ENCSR919HSE	ENCFF240AIR	https://www.encodeproject.org/files/ENCFF240AIR/@@download/ENCFF240AIR.bigBed
CSTF2T	HepG2	2	ENCSR919HSE	ENCFF703DUZ	https://www.encodeproject.org/files/ENCFF703DUZ/@@download/ENCFF703DUZ.bigBed
CSTF2T	K562	1	ENCSR840DRD	ENCFF708YRH	https://www.encodeproject.org/files/ENCFF708YRH/@@download/ENCFF708YRH.bigBed
CSTF2T	K562	2	ENCSR840DRD	ENCFF370JHA	https://www.encodeproject.org/files/ENCFF370JHA/@@download/ENCFF370JHA.bigBed
DDX24	K562	1	ENCSR999WKT	ENCFF066CRM	https://www.encodeproject.org/files/ENCFF066CRM/@@download/ENCFF066CRM.bigBed
DDX24	K562	2	ENCSR999WKT	ENCFF536KEA	https://www.encodeproject.org/files/ENCFF536KEA/@@download/ENCFF536KEA.bigBed
DDX3X	HepG2	1	ENCSR648LAH	ENCFF624DZN	https://www.encodeproject.org/files/ENCFF624DZN/@@download/ENCFF624DZN.bigBed
DDX3X	HepG2	2	ENCSR648LAH	ENCFF500QBI	https://www.encodeproject.org/files/ENCFF500QBI/@@download/ENCFF500QBI.bigBed
DDX3X	K562	1	ENCSR930BZL	ENCFF601TGO	https://www.encodeproject.org/files/ENCFF601TGO/@@download/ENCFF601TGO.bigBed
DDX3X	K562	2	ENCSR930BZL	ENCFF803EEU	https://www.encodeproject.org/files/ENCFF803EEU/@@download/ENCFF803EEU.bigBed
DDX42	K562	1	ENCSR576SHT	ENCFF411XIQ	https://www.encodeproject.org/files/ENCFF411XIQ/@@download/ENCFF411XIQ.bigBed
DDX42	K562	2	ENCSR576SHT	ENCFF172BNP	https://www.encodeproject.org/files/ENCFF172BNP/@@download/ENCFF172BNP.bigBed
DDX55	HepG2	1	ENCSR845VGB	ENCFF337XEL	https://www.encodeproject.org/files/ENCFF337XEL/@@download/ENCFF337XEL.bigBed
DDX55	HepG2	2	ENCSR845VGB	ENCFF984LZX	https://www.encodeproject.org/files/ENCFF984LZX/@@download/ENCFF984LZX.bigBed
DDX55	K562	1	ENCSR923NKN	ENCFF103HVH	https://www.encodeproject.org/files/ENCFF103HVH/@@download/ENCFF103HVH.bigBed
DDX55	K562	2	ENCSR923NKN	ENCFF898EQT	https://www.encodeproject.org/files/ENCFF898EQT/@@download/ENCFF898EQT.bigBed
DDX59	HepG2	1	ENCSR214BZA	ENCFF703NTG	https://www.encodeproject.org/files/ENCFF703NTG/@@download/ENCFF703NTG.bigBed
DDX59	HepG2	2	ENCSR214BZA	ENCFF237BSF	https://www.encodeproject.org/files/ENCFF237BSF/@@download/ENCFF237BSF.bigBed
DDX6	HepG2	1	ENCSR141OIM	ENCFF629EPY	https://www.encodeproject.org/files/ENCFF629EPY/@@download/ENCFF629EPY.bigBed
DDX6	HepG2	2	ENCSR141OIM	ENCFF526EOJ	https://www.encodeproject.org/files/ENCFF526EOJ/@@download/ENCFF526EOJ.bigBed
DDX6	K562	1	ENCSR893EFU	ENCFF037HOV	https://www.encodeproject.org/files/ENCFF037HOV/@@download/ENCFF037HOV.bigBed
DDX6	K562	2	ENCSR893EFU	ENCFF948ZLM	https://www.encodeproject.org/files/ENCFF948ZLM/@@download/ENCFF948ZLM.bigBed
DGCR8	HepG2	1	ENCSR061SZV	ENCFF990NBL	https://www.encodeproject.org/files/ENCFF990NBL/@@download/ENCFF990NBL.bigBed
DGCR8	HepG2	2	ENCSR061SZV	ENCFF578BUD	https://www.encodeproject.org/files/ENCFF578BUD/@@download/ENCFF578BUD.bigBed
DGCR8	K562	1	ENCSR947JVR	ENCFF799XKD	https://www.encodeproject.org/files/ENCFF799XKD/@@download/ENCFF799XKD.bigBed
DGCR8	K562	2	ENCSR947JVR	ENCFF015KTU	https://www.encodeproject.org/files/ENCFF015KTU/@@download/ENCFF015KTU.bigBed
DHX30	HepG2	1	ENCSR565DGW	ENCFF914TDS	https://www.encodeproject.org/files/ENCFF914TDS/@@download/ENCFF914TDS.bigBed
DHX30	HepG2	2	ENCSR565DGW	ENCFF049PPF	https://www.encodeproject.org/files/ENCFF049PPF/@@download/ENCFF049PPF.bigBed
DHX30	K562	1	ENCSR529GSJ	ENCFF430GFT	https://www.encodeproject.org/files/ENCFF430GFT/@@download/ENCFF430GFT.bigBed
DHX30	K562	2	ENCSR529GSJ	ENCFF263FVL	https://www.encodeproject.org/files/ENCFF263FVL/@@download/ENCFF263FVL.bigBed
DKC1	HepG2	1	ENCSR301TFY	ENCFF965TAV	https://www.encodeproject.org/files/ENCFF965TAV/@@download/ENCFF965TAV.bigBed
DKC1	HepG2	2	ENCSR301TFY	ENCFF766JDH	https://www.encodeproject.org/files/ENCFF766JDH/@@download/ENCFF766JDH.bigBed
DROSHA	K562	1	ENCSR653HQC	ENCFF121SZH	https://www.encodeproject.org/files/ENCFF121SZH/@@download/ENCFF121SZH.bigBed
DROSHA	K562	2	ENCSR653HQC	ENCFF171GUD	https://www.encodeproject.org/files/ENCFF171GUD/@@download/ENCFF171GUD.bigBed
EFTUD2	HepG2	1	ENCSR527DXF	ENCFF327OME	https://www.encodeproject.org/files/ENCFF327OME/@@download/ENCFF327OME.bigBed
EFTUD2	HepG2	2	ENCSR527DXF	ENCFF021EVP	https://www.encodeproject.org/files/ENCFF021EVP/@@download/ENCFF021EVP.bigBed
EFTUD2	K562	1	ENCSR844RVX	ENCFF813UWE	https://www.encodeproject.org/files/ENCFF813UWE/@@download/ENCFF813UWE.bigBed
EFTUD2	K562	2	ENCSR844RVX	ENCFF238FXW	https://www.encodeproject.org/files/ENCFF238FXW/@@download/ENCFF238FXW.bigBed
EIF3D	HepG2	1	ENCSR041NUV	ENCFF197CXZ	https://www.encodeproject.org/files/ENCFF197CXZ/@@download/ENCFF197CXZ.bigBed
EIF3D	HepG2	2	ENCSR041NUV	ENCFF099DYI	https://www.encodeproject.org/files/ENCFF099DYI/@@download/ENCFF099DYI.bigBed
EIF3H	HepG2	1	ENCSR916XIV	ENCFF487ANP	https://www.encodeproject.org/files/ENCFF487ANP/@@download/ENCFF487ANP.bigBed
EIF3H	HepG2	2	ENCSR916XIV	ENCFF633VCU	https://www.encodeproject.org/files/ENCFF633VCU/@@download/ENCFF633VCU.bigBed
EIF4G2	K562	1	ENCSR307YIW	ENCFF858JIO	https://www.encodeproject.org/files/ENCFF858JIO/@@download/ENCFF858JIO.bigBed
EIF4G2	K562	2	ENCSR307YIW	ENCFF957YHP	https://www.encodeproject.org/files/ENCFF957YHP/@@download/ENCFF957YHP.bigBed
EWSR1	K562	1	ENCSR887LPK	ENCFF717ZFI	https://www.encodeproject.org/files/ENCFF717ZFI/@@download/ENCFF717ZFI.bigBed
EWSR1	K562	2	ENCSR887LPK	ENCFF089KGQ	https://www.encodeproject.org/files/ENCFF089KGQ/@@download/ENCFF089KGQ.bigBed
EXOSC5	K562	1	ENCSR013CTQ	ENCFF614IEN	https://www.encodeproject.org/files/ENCFF614IEN/@@download/ENCFF614IEN.bigBed
EXOSC5	K562	2	ENCSR013CTQ	ENCFF890CZT	https://www.encodeproject.org/files/ENCFF890CZT/@@download/ENCFF890CZT.bigBed
FAM120A	HepG2	1	ENCSR987NYS	ENCFF560JGB	https://www.encodeproject.org/files/ENCFF560JGB/@@download/ENCFF560JGB.bigBed
FAM120A	HepG2	2	ENCSR987NYS	ENCFF658NFU	https://www.encodeproject.org/files/ENCFF658NFU/@@download/ENCFF658NFU.bigBed
FAM120A	K562	1	ENCSR006OEQ	ENCFF220URC	https://www.encodeproject.org/files/ENCFF220URC/@@download/ENCFF220URC.bigBed
FAM120A	K562	2	ENCSR006OEQ	ENCFF973OEK	https://www.encodeproject.org/files/ENCFF973OEK/@@download/ENCFF973OEK.bigBed
FASTKD2	HepG2	1	ENCSR023UHL	ENCFF465QMA	https://www.encodeproject.org/files/ENCFF465QMA/@@download/ENCFF465QMA.bigBed
FASTKD2	HepG2	2	ENCSR023UHL	ENCFF845FUE	https://www.encodeproject.org/files/ENCFF845FUE/@@download/ENCFF845FUE.bigBed
FASTKD2	K562	1	ENCSR887FHF	ENCFF045FDJ	https://www.encodeproject.org/files/ENCFF045FDJ/@@download/ENCFF045FDJ.bigBed
FASTKD2	K562	2	ENCSR887FHF	ENCFF548WUW	https://www.encodeproject.org/files/ENCFF548WUW/@@download/ENCFF548WUW.bigBed
FKBP4	HepG2	1	ENCSR018ZUE	ENCFF977KIJ	https://www.encodeproject.org/files/ENCFF977KIJ/@@download/ENCFF977KIJ.bigBed
FKBP4	HepG2	2	ENCSR018ZUE	ENCFF073OON	https://www.encodeproject.org/files/ENCFF073OON/@@download/ENCFF073OON.bigBed
FMR1	K562	1	ENCSR331VNX	ENCFF092SIF	https://www.encodeproject.org/files/ENCFF092SIF/@@download/ENCFF092SIF.bigBed
FMR1	K562	2	ENCSR331VNX	ENCFF898JKK	https://www.encodeproject.org/files/ENCFF898JKK/@@download/ENCFF898JKK.bigBed
FTO	K562	1	ENCSR989SMC	ENCFF538JIE	https://www.encodeproject.org/files/ENCFF538JIE/@@download/ENCFF538JIE.bigBed
FTO	K562	2	ENCSR989SMC	ENCFF022CWN	https://www.encodeproject.org/files/ENCFF022CWN/@@download/ENCFF022CWN.bigBed
FUBP3	HepG2	1	ENCSR486YGP	ENCFF025FNK	https://www.encodeproject.org/files/ENCFF025FNK/@@download/ENCFF025FNK.bigBed
FUBP3	HepG2	2	ENCSR486YGP	ENCFF253ITZ	https://www.encodeproject.org/files/ENCFF253ITZ/@@download/ENCFF253ITZ.bigBed
FXR1	K562	1	ENCSR774RFN	ENCFF935NXO	https://www.encodeproject.org/files/ENCFF935NXO/@@download/ENCFF935NXO.bigBed
FXR1	K562	2	ENCSR774RFN	ENCFF784HKJ	https://www.encodeproject.org/files/ENCFF784HKJ/@@download/ENCFF784HKJ.bigBed
FXR2	K562	1	ENCSR224QWC	ENCFF167CYW	https://www.encodeproject.org/files/ENCFF167CYW/@@download/ENCFF167CYW.bigBed
FXR2	K562	2	ENCSR224QWC	ENCFF649JBB	https://www.encodeproject.org/files/ENCFF649JBB/@@download/ENCFF649JBB.bigBed
GEMIN5	K562	1	ENCSR238CLX	ENCFF533RZJ	https://www.encodeproject.org/files/ENCFF533RZJ/@@download/ENCFF533RZJ.bigBed
GEMIN5	K562	2	ENCSR238CLX	ENCFF038WBZ	https://www.encodeproject.org/files/ENCFF038WBZ/@@download/ENCFF038WBZ.bigBed
GNL3	K562	1	ENCSR301UQM	ENCFF298PPE	https://www.encodeproject.org/files/ENCFF298PPE/@@download/ENCFF298PPE.bigBed
GNL3	K562	2	ENCSR301UQM	ENCFF229XVK	https://www.encodeproject.org/files/ENCFF229XVK/@@download/ENCFF229XVK.bigBed
GPKOW	K562	1	ENCSR647CLF	ENCFF618LHX	https://www.encodeproject.org/files/ENCFF618LHX/@@download/ENCFF618LHX.bigBed
GPKOW	K562	2	ENCSR647CLF	ENCFF106AHH	https://www.encodeproject.org/files/ENCFF106AHH/@@download/ENCFF106AHH.bigBed
GRSF1	HepG2	1	ENCSR668MJX	ENCFF251ECY	https://www.encodeproject.org/files/ENCFF251ECY/@@download/ENCFF251ECY.bigBed
GRSF1	HepG2	2	ENCSR668MJX	ENCFF731WXL	https://www.encodeproject.org/files/ENCFF731WXL/@@download/ENCFF731WXL.bigBed
GRWD1	HepG2	1	ENCSR893NWB	ENCFF790FPO	https://www.encodeproject.org/files/ENCFF790FPO/@@download/ENCFF790FPO.bigBed
GRWD1	HepG2	2	ENCSR893NWB	ENCFF227BWP	https://www.encodeproject.org/files/ENCFF227BWP/@@download/ENCFF227BWP.bigBed
GTF2F1	HepG2	1	ENCSR265ZIS	ENCFF745LHE	https://www.encodeproject.org/files/ENCFF745LHE/@@download/ENCFF745LHE.bigBed
GTF2F1	HepG2	2	ENCSR265ZIS	ENCFF973THL	https://www.encodeproject.org/files/ENCFF973THL/@@download/ENCFF973THL.bigBed
GTF2F1	K562	1	ENCSR736AAG	ENCFF004VCQ	https://www.encodeproject.org/files/ENCFF004VCQ/@@download/ENCFF004VCQ.bigBed
GTF2F1	K562	2	ENCSR736AAG	ENCFF371BCM	https://www.encodeproject.org/files/ENCFF371BCM/@@download/ENCFF371BCM.bigBed
HLTF	K562	1	ENCSR589YHM	ENCFF316ZTK	https://www.encodeproject.org/files/ENCFF316ZTK/@@download/ENCFF316ZTK.bigBed
HLTF	K562	2	ENCSR589YHM	ENCFF808XUD	https://www.encodeproject.org/files/ENCFF808XUD/@@download/ENCFF808XUD.bigBed
HNRNPA1	HepG2	1	ENCSR769UEW	ENCFF924ZOP	https://www.encodeproject.org/files/ENCFF924ZOP/@@download/ENCFF924ZOP.bigBed
HNRNPA1	HepG2	2	ENCSR769UEW	ENCFF371UCL	https://www.encodeproject.org/files/ENCFF371UCL/@@download/ENCFF371UCL.bigBed
HNRNPA1	K562	1	ENCSR154HRN	ENCFF697CNE	https://www.encodeproject.org/files/ENCFF697CNE/@@download/ENCFF697CNE.bigBed
HNRNPA1	K562	2	ENCSR154HRN	ENCFF537HGP	https://www.encodeproject.org/files/ENCFF537HGP/@@download/ENCFF537HGP.bigBed
HNRNPC	HepG2	1	ENCSR550DVK	ENCFF576LCX	https://www.encodeproject.org/files/ENCFF576LCX/@@download/ENCFF576LCX.bigBed
HNRNPC	HepG2	2	ENCSR550DVK	ENCFF260KPQ	https://www.encodeproject.org/files/ENCFF260KPQ/@@download/ENCFF260KPQ.bigBed
HNRNPK	HepG2	1	ENCSR828ZID	ENCFF861DAK	https://www.encodeproject.org/files/ENCFF861DAK/@@download/ENCFF861DAK.bigBed
HNRNPK	HepG2	2	ENCSR828ZID	ENCFF159LAW	https://www.encodeproject.org/files/ENCFF159LAW/@@download/ENCFF159LAW.bigBed
HNRNPK	K562	1	ENCSR268ETU	ENCFF636QVD	https://www.encodeproject.org/files/ENCFF636QVD/@@download/ENCFF636QVD.bigBed
HNRNPK	K562	2	ENCSR268ETU	ENCFF449ANI	https://www.encodeproject.org/files/ENCFF449ANI/@@download/ENCFF449ANI.bigBed
HNRNPM	HepG2	1	ENCSR267UCX	ENCFF131SXQ	https://www.encodeproject.org/files/ENCFF131SXQ/@@download/ENCFF131SXQ.bigBed
HNRNPM	HepG2	2	ENCSR267UCX	ENCFF504DZY	https://www.encodeproject.org/files/ENCFF504DZY/@@download/ENCFF504DZY.bigBed
HNRNPM	K562	1	ENCSR412NOW	ENCFF892XDU	https://www.encodeproject.org/files/ENCFF892XDU/@@download/ENCFF892XDU.bigBed
HNRNPM	K562	2	ENCSR412NOW	ENCFF706HGN	https://www.encodeproject.org/files/ENCFF706HGN/@@download/ENCFF706HGN.bigBed
HNRNPU	HepG2	1	ENCSR240MVJ	ENCFF568MGU	https://www.encodeproject.org/files/ENCFF568MGU/@@download/ENCFF568MGU.bigBed
HNRNPU	HepG2	2	ENCSR240MVJ	ENCFF861LOK	https://www.encodeproject.org/files/ENCFF861LOK/@@download/ENCFF861LOK.bigBed
HNRNPU	K562	1	ENCSR520BZQ	ENCFF755NIP	https://www.encodeproject.org/files/ENCFF755NIP/@@download/ENCFF755NIP.bigBed
HNRNPU	K562	2	ENCSR520BZQ	ENCFF382TQQ	https://www.encodeproject.org/files/ENCFF382TQQ/@@download/ENCFF382TQQ.bigBed
HNRNPUL1	HepG2	1	ENCSR755TJC	ENCFF407BEZ	https://www.encodeproject.org/files/ENCFF407BEZ/@@download/ENCFF407BEZ.bigBed
HNRNPUL1	HepG2	2	ENCSR755TJC	ENCFF124XWE	https://www.encodeproject.org/files/ENCFF124XWE/@@download/ENCFF124XWE.bigBed
HNRNPUL1	K562	1	ENCSR571VHI	ENCFF949HCV	https://www.encodeproject.org/files/ENCFF949HCV/@@download/ENCFF949HCV.bigBed
HNRNPUL1	K562	2	ENCSR571VHI	ENCFF355PIN	https://www.encodeproject.org/files/ENCFF355PIN/@@download/ENCFF355PIN.bigBed
IGF2BP1	HepG2	1	ENCSR744GEU	ENCFF068FVA	https://www.encodeproject.org/files/ENCFF068FVA/@@download/ENCFF068FVA.bigBed
IGF2BP1	HepG2	2	ENCSR744GEU	ENCFF047WLR	https://www.encodeproject.org/files/ENCFF047WLR/@@download/ENCFF047WLR.bigBed
IGF2BP1	K562	1	ENCSR975KIR	ENCFF228PAK	https://www.encodeproject.org/files/ENCFF228PAK/@@download/ENCFF228PAK.bigBed
IGF2BP1	K562	2	ENCSR975KIR	ENCFF324IWT	https://www.encodeproject.org/files/ENCFF324IWT/@@download/ENCFF324IWT.bigBed
IGF2BP2	K562	1	ENCSR062NNB	ENCFF205TRW	https://www.encodeproject.org/files/ENCFF205TRW/@@download/ENCFF205TRW.bigBed
IGF2BP2	K562	2	ENCSR062NNB	ENCFF922ZNQ	https://www.encodeproject.org/files/ENCFF922ZNQ/@@download/ENCFF922ZNQ.bigBed
IGF2BP3	HepG2	1	ENCSR993OLA	ENCFF631PRH	https://www.encodeproject.org/files/ENCFF631PRH/@@download/ENCFF631PRH.bigBed
IGF2BP3	HepG2	2	ENCSR993OLA	ENCFF049ZWL	https://www.encodeproject.org/files/ENCFF049ZWL/@@download/ENCFF049ZWL.bigBed
ILF3	HepG2	1	ENCSR786TSC	ENCFF569JRG	https://www.encodeproject.org/files/ENCFF569JRG/@@download/ENCFF569JRG.bigBed
ILF3	HepG2	2	ENCSR786TSC	ENCFF963MRY	https://www.encodeproject.org/files/ENCFF963MRY/@@download/ENCFF963MRY.bigBed
ILF3	K562	1	ENCSR438KWZ	ENCFF654XEU	https://www.encodeproject.org/files/ENCFF654XEU/@@download/ENCFF654XEU.bigBed
ILF3	K562	2	ENCSR438KWZ	ENCFF026RUN	https://www.encodeproject.org/files/ENCFF026RUN/@@download/ENCFF026RUN.bigBed
KHDRBS1	K562	1	ENCSR628IDK	ENCFF164NCN	https://www.encodeproject.org/files/ENCFF164NCN/@@download/ENCFF164NCN.bigBed
KHDRBS1	K562	2	ENCSR628IDK	ENCFF862UDL	https://www.encodeproject.org/files/ENCFF862UDL/@@download/ENCFF862UDL.bigBed
KHSRP	K562	1	ENCSR438GZQ	ENCFF634TPL	https://www.encodeproject.org/files/ENCFF634TPL/@@download/ENCFF634TPL.bigBed
KHSRP	K562	2	ENCSR438GZQ	ENCFF032LQU	https://www.encodeproject.org/files/ENCFF032LQU/@@download/ENCFF032LQU.bigBed
LARP4	HepG2	1	ENCSR805SRN	ENCFF777WFM	https://www.encodeproject.org/files/ENCFF777WFM/@@download/ENCFF777WFM.bigBed
LARP4	HepG2	2	ENCSR805SRN	ENCFF267JLV	https://www.encodeproject.org/files/ENCFF267JLV/@@download/ENCFF267JLV.bigBed
LARP4	K562	1	ENCSR888YTT	ENCFF522BBU	https://www.encodeproject.org/files/ENCFF522BBU/@@download/ENCFF522BBU.bigBed
LARP4	K562	2	ENCSR888YTT	ENCFF169FBJ	https://www.encodeproject.org/files/ENCFF169FBJ/@@download/ENCFF169FBJ.bigBed
LARP7	HepG2	1	ENCSR961OKA	ENCFF726UBI	https://www.encodeproject.org/files/ENCFF726UBI/@@download/ENCFF726UBI.bigBed
LARP7	HepG2	2	ENCSR961OKA	ENCFF349EFG	https://www.encodeproject.org/files/ENCFF349EFG/@@download/ENCFF349EFG.bigBed
LARP7	K562	1	ENCSR456KXI	ENCFF133LPV	https://www.encodeproject.org/files/ENCFF133LPV/@@download/ENCFF133LPV.bigBed
LARP7	K562	2	ENCSR456KXI	ENCFF672QZX	https://www.encodeproject.org/files/ENCFF672QZX/@@download/ENCFF672QZX.bigBed
LIN28B	HepG2	1	ENCSR861GYE	ENCFF316QQL	https://www.encodeproject.org/files/ENCFF316QQL/@@download/ENCFF316QQL.bigBed
LIN28B	HepG2	2	ENCSR861GYE	ENCFF727NEF	https://www.encodeproject.org/files/ENCFF727NEF/@@download/ENCFF727NEF.bigBed
LIN28B	K562	1	ENCSR970NKP	ENCFF153RAR	https://www.encodeproject.org/files/ENCFF153RAR/@@download/ENCFF153RAR.bigBed
LIN28B	K562	2	ENCSR970NKP	ENCFF514PTU	https://www.encodeproject.org/files/ENCFF514PTU/@@download/ENCFF514PTU.bigBed
LSM11	HepG2	1	ENCSR135VMS	ENCFF117KLF	https://www.encodeproject.org/files/ENCFF117KLF/@@download/ENCFF117KLF.bigBed
LSM11	HepG2	2	ENCSR135VMS	ENCFF307ODB	https://www.encodeproject.org/files/ENCFF307ODB/@@download/ENCFF307ODB.bigBed
LSM11	K562	1	ENCSR022BVV	ENCFF938ROF	https://www.encodeproject.org/files/ENCFF938ROF/@@download/ENCFF938ROF.bigBed
LSM11	K562	2	ENCSR022BVV	ENCFF414DIO	https://www.encodeproject.org/files/ENCFF414DIO/@@download/ENCFF414DIO.bigBed
METAP2	K562	1	ENCSR303OQD	ENCFF239NBV	https://www.encodeproject.org/files/ENCFF239NBV/@@download/ENCFF239NBV.bigBed
METAP2	K562	2	ENCSR303OQD	ENCFF227VPH	https://www.encodeproject.org/files/ENCFF227VPH/@@download/ENCFF227VPH.bigBed
MTPAP	K562	1	ENCSR200DKE	ENCFF333GSE	https://www.encodeproject.org/files/ENCFF333GSE/@@download/ENCFF333GSE.bigBed
MTPAP	K562	2	ENCSR200DKE	ENCFF166IJL	https://www.encodeproject.org/files/ENCFF166IJL/@@download/ENCFF166IJL.bigBed
NCBP2	HepG2	1	ENCSR018RVZ	ENCFF317PCG	https://www.encodeproject.org/files/ENCFF317PCG/@@download/ENCFF317PCG.bigBed
NCBP2	HepG2	2	ENCSR018RVZ	ENCFF843UUO	https://www.encodeproject.org/files/ENCFF843UUO/@@download/ENCFF843UUO.bigBed
NCBP2	K562	1	ENCSR484LTQ	ENCFF747VNU	https://www.encodeproject.org/files/ENCFF747VNU/@@download/ENCFF747VNU.bigBed
NCBP2	K562	2	ENCSR484LTQ	ENCFF354UQN	https://www.encodeproject.org/files/ENCFF354UQN/@@download/ENCFF354UQN.bigBed
NKRF	HepG2	1	ENCSR277DEO	ENCFF508JRE	https://www.encodeproject.org/files/ENCFF508JRE/@@download/ENCFF508JRE.bigBed
NKRF	HepG2	2	ENCSR277DEO	ENCFF902GSY	https://www.encodeproject.org/files/ENCFF902GSY/@@download/ENCFF902GSY.bigBed
NOL12	HepG2	1	ENCSR820DQJ	ENCFF378YBS	https://www.encodeproject.org/files/ENCFF378YBS/@@download/ENCFF378YBS.bigBed
NOL12	HepG2	2	ENCSR820DQJ	ENCFF814JGB	https://www.encodeproject.org/files/ENCFF814JGB/@@download/ENCFF814JGB.bigBed
NOLC1	HepG2	1	ENCSR194HZU	ENCFF041WQX	https://www.encodeproject.org/files/ENCFF041WQX/@@download/ENCFF041WQX.bigBed
NOLC1	HepG2	2	ENCSR194HZU	ENCFF845UMK	https://www.encodeproject.org/files/ENCFF845UMK/@@download/ENCFF845UMK.bigBed
NOLC1	K562	1	ENCSR001VAC	ENCFF012GRH	https://www.encodeproject.org/files/ENCFF012GRH/@@download/ENCFF012GRH.bigBed
NOLC1	K562	2	ENCSR001VAC	ENCFF436BMC	https://www.encodeproject.org/files/ENCFF436BMC/@@download/ENCFF436BMC.bigBed
NONO	K562	1	ENCSR861PAR	ENCFF938HFA	https://www.encodeproject.org/files/ENCFF938HFA/@@download/ENCFF938HFA.bigBed
NONO	K562	2	ENCSR861PAR	ENCFF851XUN	https://www.encodeproject.org/files/ENCFF851XUN/@@download/ENCFF851XUN.bigBed
NPM1	K562	1	ENCSR867DSZ	ENCFF397HOJ	https://www.encodeproject.org/files/ENCFF397HOJ/@@download/ENCFF397HOJ.bigBed
NPM1	K562	2	ENCSR867DSZ	ENCFF213IOD	https://www.encodeproject.org/files/ENCFF213IOD/@@download/ENCFF213IOD.bigBed
NSUN2	K562	1	ENCSR081JYH	ENCFF572GUG	https://www.encodeproject.org/files/ENCFF572GUG/@@download/ENCFF572GUG.bigBed
NSUN2	K562	2	ENCSR081JYH	ENCFF408VMJ	https://www.encodeproject.org/files/ENCFF408VMJ/@@download/ENCFF408VMJ.bigBed
PCBP2	HepG2	1	ENCSR339FUY	ENCFF176BGN	https://www.encodeproject.org/files/ENCFF176BGN/@@download/ENCFF176BGN.bigBed
PCBP2	HepG2	2	ENCSR339FUY	ENCFF282VHP	https://www.encodeproject.org/files/ENCFF282VHP/@@download/ENCFF282VHP.bigBed
POLR2G	HepG2	1	ENCSR820WHR	ENCFF527HFU	https://www.encodeproject.org/files/ENCFF527HFU/@@download/ENCFF527HFU.bigBed
POLR2G	HepG2	2	ENCSR820WHR	ENCFF199INE	https://www.encodeproject.org/files/ENCFF199INE/@@download/ENCFF199INE.bigBed
PPIG	HepG2	1	ENCSR097NEE	ENCFF406VBM	https://www.encodeproject.org/files/ENCFF406VBM/@@download/ENCFF406VBM.bigBed
PPIG	HepG2	2	ENCSR097NEE	ENCFF262WDD	https://www.encodeproject.org/files/ENCFF262WDD/@@download/ENCFF262WDD.bigBed
PPIL4	K562	1	ENCSR197INS	ENCFF028OXA	https://www.encodeproject.org/files/ENCFF028OXA/@@download/ENCFF028OXA.bigBed
PPIL4	K562	2	ENCSR197INS	ENCFF727EPC	https://www.encodeproject.org/files/ENCFF727EPC/@@download/ENCFF727EPC.bigBed
PRPF8	HepG2	1	ENCSR121NVA	ENCFF552FSY	https://www.encodeproject.org/files/ENCFF552FSY/@@download/ENCFF552FSY.bigBed
PRPF8	HepG2	2	ENCSR121NVA	ENCFF801PCX	https://www.encodeproject.org/files/ENCFF801PCX/@@download/ENCFF801PCX.bigBed
PRPF8	K562	1	ENCSR534YOI	ENCFF554UWY	https://www.encodeproject.org/files/ENCFF554UWY/@@download/ENCFF554UWY.bigBed
PRPF8	K562	2	ENCSR534YOI	ENCFF057BFH	https://www.encodeproject.org/files/ENCFF057BFH/@@download/ENCFF057BFH.bigBed
PTBP1	HepG2	1	ENCSR384KAN	ENCFF216WAA	https://www.encodeproject.org/files/ENCFF216WAA/@@download/ENCFF216WAA.bigBed
PTBP1	HepG2	2	ENCSR384KAN	ENCFF696ZPD	https://www.encodeproject.org/files/ENCFF696ZPD/@@download/ENCFF696ZPD.bigBed
PTBP1	K562	1	ENCSR981WKN	ENCFF780LWA	https://www.encodeproject.org/files/ENCFF780LWA/@@download/ENCFF780LWA.bigBed
PTBP1	K562	2	ENCSR981WKN	ENCFF088RLJ	https://www.encodeproject.org/files/ENCFF088RLJ/@@download/ENCFF088RLJ.bigBed
PUM2	K562	1	ENCSR661ICQ	ENCFF662CVN	https://www.encodeproject.org/files/ENCFF662CVN/@@download/ENCFF662CVN.bigBed
PUM2	K562	2	ENCSR661ICQ	ENCFF285IAZ	https://www.encodeproject.org/files/ENCFF285IAZ/@@download/ENCFF285IAZ.bigBed
PUS1	K562	1	ENCSR291XPT	ENCFF877UIT	https://www.encodeproject.org/files/ENCFF877UIT/@@download/ENCFF877UIT.bigBed
PUS1	K562	2	ENCSR291XPT	ENCFF603CDW	https://www.encodeproject.org/files/ENCFF603CDW/@@download/ENCFF603CDW.bigBed
QKI	HepG2	1	ENCSR570WLM	ENCFF183VLS	https://www.encodeproject.org/files/ENCFF183VLS/@@download/ENCFF183VLS.bigBed
QKI	HepG2	2	ENCSR570WLM	ENCFF887ZND	https://www.encodeproject.org/files/ENCFF887ZND/@@download/ENCFF887ZND.bigBed
QKI	K562	1	ENCSR366YOG	ENCFF992VMD	https://www.encodeproject.org/files/ENCFF992VMD/@@download/ENCFF992VMD.bigBed
QKI	K562	2	ENCSR366YOG	ENCFF765IFG	https://www.encodeproject.org/files/ENCFF765IFG/@@download/ENCFF765IFG.bigBed
RBFOX2	HepG2	1	ENCSR987FTF	ENCFF639WJL	https://www.encodeproject.org/files/ENCFF639WJL/@@download/ENCFF639WJL.bigBed
RBFOX2	HepG2	2	ENCSR987FTF	ENCFF668JDG	https://www.encodeproject.org/files/ENCFF668JDG/@@download/ENCFF668JDG.bigBed
RBFOX2	K562	1	ENCSR756CKJ	ENCFF228FGP	https://www.encodeproject.org/files/ENCFF228FGP/@@download/ENCFF228FGP.bigBed
RBFOX2	K562	2	ENCSR756CKJ	ENCFF184NZT	https://www.encodeproject.org/files/ENCFF184NZT/@@download/ENCFF184NZT.bigBed
RBM15	HepG2	1	ENCSR754NDA	ENCFF626BOU	https://www.encodeproject.org/files/ENCFF626BOU/@@download/ENCFF626BOU.bigBed
RBM15	HepG2	2	ENCSR754NDA	ENCFF164MLB	https://www.encodeproject.org/files/ENCFF164MLB/@@download/ENCFF164MLB.bigBed
RBM15	K562	1	ENCSR196INN	ENCFF543MDB	https://www.encodeproject.org/files/ENCFF543MDB/@@download/ENCFF543MDB.bigBed
RBM15	K562	2	ENCSR196INN	ENCFF130EXN	https://www.encodeproject.org/files/ENCFF130EXN/@@download/ENCFF130EXN.bigBed
RBM22	HepG2	1	ENCSR456JJQ	ENCFF104SVF	https://www.encodeproject.org/files/ENCFF104SVF/@@download/ENCFF104SVF.bigBed
RBM22	HepG2	2	ENCSR456JJQ	ENCFF026YRT	https://www.encodeproject.org/files/ENCFF026YRT/@@download/ENCFF026YRT.bigBed
RBM22	K562	1	ENCSR295OKT	ENCFF543MGV	https://www.encodeproject.org/files/ENCFF543MGV/@@download/ENCFF543MGV.bigBed
RBM22	K562	2	ENCSR295OKT	ENCFF023UKH	https://www.encodeproject.org/files/ENCFF023UKH/@@download/ENCFF023UKH.bigBed
RBM5	HepG2	1	ENCSR489ABS	ENCFF655CVS	https://www.encodeproject.org/files/ENCFF655CVS/@@download/ENCFF655CVS.bigBed
RBM5	HepG2	2	ENCSR489ABS	ENCFF417ZFM	https://www.encodeproject.org/files/ENCFF417ZFM/@@download/ENCFF417ZFM.bigBed
RPS11	K562	1	ENCSR269AJF	ENCFF390SSK	https://www.encodeproject.org/files/ENCFF390SSK/@@download/ENCFF390SSK.bigBed
RPS11	K562	2	ENCSR269AJF	ENCFF529LLH	https://www.encodeproject.org/files/ENCFF529LLH/@@download/ENCFF529LLH.bigBed
RPS3	HepG2	1	ENCSR766FAC	ENCFF293CYV	https://www.encodeproject.org/files/ENCFF293CYV/@@download/ENCFF293CYV.bigBed
RPS3	HepG2	2	ENCSR766FAC	ENCFF167GCB	https://www.encodeproject.org/files/ENCFF167GCB/@@download/ENCFF167GCB.bigBed
RPS3	K562	1	ENCSR120EAR	ENCFF306SQC	https://www.encodeproject.org/files/ENCFF306SQC/@@download/ENCFF306SQC.bigBed
RPS3	K562	2	ENCSR120EAR	ENCFF223NWJ	https://www.encodeproject.org/files/ENCFF223NWJ/@@download/ENCFF223NWJ.bigBed
SAFB2	K562	1	ENCSR943MHU	ENCFF021GVX	https://www.encodeproject.org/files/ENCFF021GVX/@@download/ENCFF021GVX.bigBed
SAFB2	K562	2	ENCSR943MHU	ENCFF657TKX	https://www.encodeproject.org/files/ENCFF657TKX/@@download/ENCFF657TKX.bigBed
SBDS	K562	1	ENCSR059CWF	ENCFF891WAN	https://www.encodeproject.org/files/ENCFF891WAN/@@download/ENCFF891WAN.bigBed
SBDS	K562	2	ENCSR059CWF	ENCFF624FKF	https://www.encodeproject.org/files/ENCFF624FKF/@@download/ENCFF624FKF.bigBed
SERBP1	K562	1	ENCSR121GQH	ENCFF884YGW	https://www.encodeproject.org/files/ENCFF884YGW/@@download/ENCFF884YGW.bigBed
SERBP1	K562	2	ENCSR121GQH	ENCFF457VMC	https://www.encodeproject.org/files/ENCFF457VMC/@@download/ENCFF457VMC.bigBed
SF3A3	HepG2	1	ENCSR331MIC	ENCFF207WMH	https://www.encodeproject.org/files/ENCFF207WMH/@@download/ENCFF207WMH.bigBed
SF3A3	HepG2	2	ENCSR331MIC	ENCFF647LHK	https://www.encodeproject.org/files/ENCFF647LHK/@@download/ENCFF647LHK.bigBed
SF3B1	K562	1	ENCSR133QEA	ENCFF190SDC	https://www.encodeproject.org/files/ENCFF190SDC/@@download/ENCFF190SDC.bigBed
SF3B1	K562	2	ENCSR133QEA	ENCFF415ZYA	https://www.encodeproject.org/files/ENCFF415ZYA/@@download/ENCFF415ZYA.bigBed
SF3B4	HepG2	1	ENCSR279UJF	ENCFF344PIE	https://www.encodeproject.org/files/ENCFF344PIE/@@download/ENCFF344PIE.bigBed
SF3B4	HepG2	2	ENCSR279UJF	ENCFF483JLM	https://www.encodeproject.org/files/ENCFF483JLM/@@download/ENCFF483JLM.bigBed
SF3B4	K562	1	ENCSR267OLV	ENCFF220ERG	https://www.encodeproject.org/files/ENCFF220ERG/@@download/ENCFF220ERG.bigBed
SF3B4	K562	2	ENCSR267OLV	ENCFF686EKJ	https://www.encodeproject.org/files/ENCFF686EKJ/@@download/ENCFF686EKJ.bigBed
SFPQ	HepG2	1	ENCSR965DLL	ENCFF788NZP	https://www.encodeproject.org/files/ENCFF788NZP/@@download/ENCFF788NZP.bigBed
SFPQ	HepG2	2	ENCSR965DLL	ENCFF130CRL	https://www.encodeproject.org/files/ENCFF130CRL/@@download/ENCFF130CRL.bigBed
SLBP	K562	1	ENCSR483NOP	ENCFF845LMZ	https://www.encodeproject.org/files/ENCFF845LMZ/@@download/ENCFF845LMZ.bigBed
SLBP	K562	2	ENCSR483NOP	ENCFF086ZSG	https://www.encodeproject.org/files/ENCFF086ZSG/@@download/ENCFF086ZSG.bigBed
SLTM	HepG2	1	ENCSR351PVI	ENCFF487JJR	https://www.encodeproject.org/files/ENCFF487JJR/@@download/ENCFF487JJR.bigBed
SLTM	HepG2	2	ENCSR351PVI	ENCFF510GIR	https://www.encodeproject.org/files/ENCFF510GIR/@@download/ENCFF510GIR.bigBed
SLTM	K562	1	ENCSR000SSH	ENCFF419ZVO	https://www.encodeproject.org/files/ENCFF419ZVO/@@download/ENCFF419ZVO.bigBed
SLTM	K562	2	ENCSR000SSH	ENCFF990IRK	https://www.encodeproject.org/files/ENCFF990IRK/@@download/ENCFF990IRK.bigBed
SMNDC1	HepG2	1	ENCSR373ODC	ENCFF189VWQ	https://www.encodeproject.org/files/ENCFF189VWQ/@@download/ENCFF189VWQ.bigBed
SMNDC1	HepG2	2	ENCSR373ODC	ENCFF893TFI	https://www.encodeproject.org/files/ENCFF893TFI/@@download/ENCFF893TFI.bigBed
SMNDC1	K562	1	ENCSR658IQB	ENCFF564JRL	https://www.encodeproject.org/files/ENCFF564JRL/@@download/ENCFF564JRL.bigBed
SMNDC1	K562	2	ENCSR658IQB	ENCFF144FQQ	https://www.encodeproject.org/files/ENCFF144FQQ/@@download/ENCFF144FQQ.bigBed
SND1	HepG2	1	ENCSR061EVO	ENCFF587JIF	https://www.encodeproject.org/files/ENCFF587JIF/@@download/ENCFF587JIF.bigBed
SND1	HepG2	2	ENCSR061EVO	ENCFF413DAP	https://www.encodeproject.org/files/ENCFF413DAP/@@download/ENCFF413DAP.bigBed
SND1	K562	1	ENCSR128VXC	ENCFF430VKJ	https://www.encodeproject.org/files/ENCFF430VKJ/@@download/ENCFF430VKJ.bigBed
SND1	K562	2	ENCSR128VXC	ENCFF170LCY	https://www.encodeproject.org/files/ENCFF170LCY/@@download/ENCFF170LCY.bigBed
SRSF1	HepG2	1	ENCSR989VIY	ENCFF759OGT	https://www.encodeproject.org/files/ENCFF759OGT/@@download/ENCFF759OGT.bigBed
SRSF1	HepG2	2	ENCSR989VIY	ENCFF135SKU	https://www.encodeproject.org/files/ENCFF135SKU/@@download/ENCFF135SKU.bigBed
SRSF1	K562	1	ENCSR432XUP	ENCFF282DBV	https://www.encodeproject.org/files/ENCFF282DBV/@@download/ENCFF282DBV.bigBed
SRSF1	K562	2	ENCSR432XUP	ENCFF708IPL	https://www.encodeproject.org/files/ENCFF708IPL/@@download/ENCFF708IPL.bigBed
SRSF7	HepG2	1	ENCSR513NDD	ENCFF420KON	https://www.encodeproject.org/files/ENCFF420KON/@@download/ENCFF420KON.bigBed
SRSF7	HepG2	2	ENCSR513NDD	ENCFF771UQF	https://www.encodeproject.org/files/ENCFF771UQF/@@download/ENCFF771UQF.bigBed
SRSF7	K562	1	ENCSR468FSW	ENCFF435SBL	https://www.encodeproject.org/files/ENCFF435SBL/@@download/ENCFF435SBL.bigBed
SRSF7	K562	2	ENCSR468FSW	ENCFF882BNF	https://www.encodeproject.org/files/ENCFF882BNF/@@download/ENCFF882BNF.bigBed
SRSF9	HepG2	1	ENCSR773KRC	ENCFF946ENX	https://www.encodeproject.org/files/ENCFF946ENX/@@download/ENCFF946ENX.bigBed
SRSF9	HepG2	2	ENCSR773KRC	ENCFF636PHB	https://www.encodeproject.org/files/ENCFF636PHB/@@download/ENCFF636PHB.bigBed
SUB1	HepG2	1	ENCSR406OOZ	ENCFF400IPB	https://www.encodeproject.org/files/ENCFF400IPB/@@download/ENCFF400IPB.bigBed
SUB1	HepG2	2	ENCSR406OOZ	ENCFF702PLE	https://www.encodeproject.org/files/ENCFF702PLE/@@download/ENCFF702PLE.bigBed
SUGP2	HepG2	1	ENCSR506UPY	ENCFF277PGA	https://www.encodeproject.org/files/ENCFF277PGA/@@download/ENCFF277PGA.bigBed
SUGP2	HepG2	2	ENCSR506UPY	ENCFF990PJC	https://www.encodeproject.org/files/ENCFF990PJC/@@download/ENCFF990PJC.bigBed
SUPV3L1	HepG2	1	ENCSR580MFX	ENCFF174JYZ	https://www.encodeproject.org/files/ENCFF174JYZ/@@download/ENCFF174JYZ.bigBed
SUPV3L1	HepG2	2	ENCSR580MFX	ENCFF435HVG	https://www.encodeproject.org/files/ENCFF435HVG/@@download/ENCFF435HVG.bigBed
TAF15	HepG2	1	ENCSR841EQA	ENCFF213AZD	https://www.encodeproject.org/files/ENCFF213AZD/@@download/ENCFF213AZD.bigBed
TAF15	HepG2	2	ENCSR841EQA	ENCFF209XXY	https://www.encodeproject.org/files/ENCFF209XXY/@@download/ENCFF209XXY.bigBed
TAF15	K562	1	ENCSR568DZW	ENCFF659WCC	https://www.encodeproject.org/files/ENCFF659WCC/@@download/ENCFF659WCC.bigBed
TAF15	K562	2	ENCSR568DZW	ENCFF284FIC	https://www.encodeproject.org/files/ENCFF284FIC/@@download/ENCFF284FIC.bigBed
TARDBP	K562	1	ENCSR584TCR	ENCFF393WWU	https://www.encodeproject.org/files/ENCFF393WWU/@@download/ENCFF393WWU.bigBed
TARDBP	K562	2	ENCSR584TCR	ENCFF392HLM	https://www.encodeproject.org/files/ENCFF392HLM/@@download/ENCFF392HLM.bigBed
TBRG4	HepG2	1	ENCSR916SRV	ENCFF805JUH	https://www.encodeproject.org/files/ENCFF805JUH/@@download/ENCFF805JUH.bigBed
TBRG4	HepG2	2	ENCSR916SRV	ENCFF979BSQ	https://www.encodeproject.org/files/ENCFF979BSQ/@@download/ENCFF979BSQ.bigBed
TBRG4	K562	1	ENCSR506OTC	ENCFF577BHE	https://www.encodeproject.org/files/ENCFF577BHE/@@download/ENCFF577BHE.bigBed
TBRG4	K562	2	ENCSR506OTC	ENCFF475YXN	https://www.encodeproject.org/files/ENCFF475YXN/@@download/ENCFF475YXN.bigBed
TIA1	HepG2	1	ENCSR623VEQ	ENCFF251QBU	https://www.encodeproject.org/files/ENCFF251QBU/@@download/ENCFF251QBU.bigBed
TIA1	HepG2	2	ENCSR623VEQ	ENCFF784SLC	https://www.encodeproject.org/files/ENCFF784SLC/@@download/ENCFF784SLC.bigBed
TIA1	K562	1	ENCSR057DWB	ENCFF202HXA	https://www.encodeproject.org/files/ENCFF202HXA/@@download/ENCFF202HXA.bigBed
TIA1	K562	2	ENCSR057DWB	ENCFF399NDL	https://www.encodeproject.org/files/ENCFF399NDL/@@download/ENCFF399NDL.bigBed
TRA2A	HepG2	1	ENCSR314UMJ	ENCFF028DNT	https://www.encodeproject.org/files/ENCFF028DNT/@@download/ENCFF028DNT.bigBed
TRA2A	HepG2	2	ENCSR314UMJ	ENCFF903ULN	https://www.encodeproject.org/files/ENCFF903ULN/@@download/ENCFF903ULN.bigBed
TRA2A	K562	1	ENCSR365NVO	ENCFF669QSB	https://www.encodeproject.org/files/ENCFF669QSB/@@download/ENCFF669QSB.bigBed
TRA2A	K562	2	ENCSR365NVO	ENCFF249CGM	https://www.encodeproject.org/files/ENCFF249CGM/@@download/ENCFF249CGM.bigBed
TROVE2	HepG2	1	ENCSR993FMY	ENCFF154QAS	https://www.encodeproject.org/files/ENCFF154QAS/@@download/ENCFF154QAS.bigBed
TROVE2	HepG2	2	ENCSR993FMY	ENCFF735GLT	https://www.encodeproject.org/files/ENCFF735GLT/@@download/ENCFF735GLT.bigBed
TROVE2	K562	1	ENCSR539ZTS	ENCFF347INC	https://www.encodeproject.org/files/ENCFF347INC/@@download/ENCFF347INC.bigBed
TROVE2	K562	2	ENCSR539ZTS	ENCFF996ZNV	https://www.encodeproject.org/files/ENCFF996ZNV/@@download/ENCFF996ZNV.bigBed
U2AF1	HepG2	1	ENCSR328LLU	ENCFF329PEQ	https://www.encodeproject.org/files/ENCFF329PEQ/@@download/ENCFF329PEQ.bigBed
U2AF1	HepG2	2	ENCSR328LLU	ENCFF980HNZ	https://www.encodeproject.org/files/ENCFF980HNZ/@@download/ENCFF980HNZ.bigBed
U2AF1	K562	1	ENCSR862QCH	ENCFF129MRQ	https://www.encodeproject.org/files/ENCFF129MRQ/@@download/ENCFF129MRQ.bigBed
U2AF1	K562	2	ENCSR862QCH	ENCFF163SZQ	https://www.encodeproject.org/files/ENCFF163SZQ/@@download/ENCFF163SZQ.bigBed
U2AF2	HepG2	1	ENCSR202BFN	ENCFF016VPA	https://www.encodeproject.org/files/ENCFF016VPA/@@download/ENCFF016VPA.bigBed
U2AF2	HepG2	2	ENCSR202BFN	ENCFF549FYY	https://www.encodeproject.org/files/ENCFF549FYY/@@download/ENCFF549FYY.bigBed
U2AF2	K562	1	ENCSR893RAV	ENCFF670MPL	https://www.encodeproject.org/files/ENCFF670MPL/@@download/ENCFF670MPL.bigBed
U2AF2	K562	2	ENCSR893RAV	ENCFF636MAJ	https://www.encodeproject.org/files/ENCFF636MAJ/@@download/ENCFF636MAJ.bigBed
UCHL5	HepG2	1	ENCSR490IEE	ENCFF769QQG	https://www.encodeproject.org/files/ENCFF769QQG/@@download/ENCFF769QQG.bigBed
UCHL5	HepG2	2	ENCSR490IEE	ENCFF022GSG	https://www.encodeproject.org/files/ENCFF022GSG/@@download/ENCFF022GSG.bigBed
UCHL5	K562	1	ENCSR349KMG	ENCFF463FXX	https://www.encodeproject.org/files/ENCFF463FXX/@@download/ENCFF463FXX.bigBed
UCHL5	K562	2	ENCSR349KMG	ENCFF957MJB	https://www.encodeproject.org/files/ENCFF957MJB/@@download/ENCFF957MJB.bigBed
UPF1	K562	1	ENCSR456ASB	ENCFF299YME	https://www.encodeproject.org/files/ENCFF299YME/@@download/ENCFF299YME.bigBed
UPF1	K562	2	ENCSR456ASB	ENCFF053DWE	https://www.encodeproject.org/files/ENCFF053DWE/@@download/ENCFF053DWE.bigBed
XPO5	HepG2	1	ENCSR921SXC	ENCFF032ESQ	https://www.encodeproject.org/files/ENCFF032ESQ/@@download/ENCFF032ESQ.bigBed
XPO5	HepG2	2	ENCSR921SXC	ENCFF694HBX	https://www.encodeproject.org/files/ENCFF694HBX/@@download/ENCFF694HBX.bigBed
XRCC6	HepG2	1	ENCSR571ROL	ENCFF469LWT	https://www.encodeproject.org/files/ENCFF469LWT/@@download/ENCFF469LWT.bigBed
XRCC6	HepG2	2	ENCSR571ROL	ENCFF581MNQ	https://www.encodeproject.org/files/ENCFF581MNQ/@@download/ENCFF581MNQ.bigBed
XRCC6	K562	1	ENCSR258QKO	ENCFF616DRD	https://www.encodeproject.org/files/ENCFF616DRD/@@download/ENCFF616DRD.bigBed
XRCC6	K562	2	ENCSR258QKO	ENCFF109SMA	https://www.encodeproject.org/files/ENCFF109SMA/@@download/ENCFF109SMA.bigBed
XRN2	HepG2	1	ENCSR655NZA	ENCFF762LTO	https://www.encodeproject.org/files/ENCFF762LTO/@@download/ENCFF762LTO.bigBed
XRN2	HepG2	2	ENCSR655NZA	ENCFF633AFR	https://www.encodeproject.org/files/ENCFF633AFR/@@download/ENCFF633AFR.bigBed
XRN2	K562	1	ENCSR657TZB	ENCFF808HAX	https://www.encodeproject.org/files/ENCFF808HAX/@@download/ENCFF808HAX.bigBed
XRN2	K562	2	ENCSR657TZB	ENCFF802LGV	https://www.encodeproject.org/files/ENCFF802LGV/@@download/ENCFF802LGV.bigBed
YBX3	K562	1	ENCSR529FKI	ENCFF914IQD	https://www.encodeproject.org/files/ENCFF914IQD/@@download/ENCFF914IQD.bigBed
YBX3	K562	2	ENCSR529FKI	ENCFF375SSS	https://www.encodeproject.org/files/ENCFF375SSS/@@download/ENCFF375SSS.bigBed
YWHAG	K562	1	ENCSR867ZVK	ENCFF409XTN	https://www.encodeproject.org/files/ENCFF409XTN/@@download/ENCFF409XTN.bigBed
YWHAG	K562	2	ENCSR867ZVK	ENCFF437YRG	https://www.encodeproject.org/files/ENCFF437YRG/@@download/ENCFF437YRG.bigBed
ZNF622	K562	1	ENCSR657TZZ	ENCFF525LEL	https://www.encodeproject.org/files/ENCFF525LEL/@@download/ENCFF525LEL.bigBed
ZNF622	K562	2	ENCSR657TZZ	ENCFF416UBT	https://www.encodeproject.org/files/ENCFF416UBT/@@download/ENCFF416UBT.bigBed
ZRANB2	K562	1	ENCSR663NRA	ENCFF377TSD	https://www.encodeproject.org/files/ENCFF377TSD/@@download/ENCFF377TSD.bigBed
ZRANB2	K562	2	ENCSR663NRA	ENCFF499ZJU	https://www.encodeproject.org/files/ENCFF499ZJU/@@download/ENCFF499ZJU.bigBed
