# Supplementary material for: Identification and analysis of splicing quantitative trait loci across multiple tissues in the human genome
Source: Nat Commun. 2021 Feb 1;12:727. doi: 10.1038/s41467-020-20578-2 (PMC7851174; doi:10.1038/s41467-020-20578-2)
Supplement: Supplementary file 8 — Supplementary Data 6 [file 41467_2020_20578_MOESM8_ESM.xlsx]

## Sheet: Supplementary Data 6
Cell line	Fraction	Replicate	Experiment accession	File accession	URL
A549	cytosol	3	ENCSR000CTL	ENCFF843QFF	https://www.encodeproject.org/files/ENCFF843QFF/@@download/ENCFF843QFF.bam
A549	cytosol	4	ENCSR000CTL	ENCFF535DVV	https://www.encodeproject.org/files/ENCFF535DVV/@@download/ENCFF535DVV.bam
A549	nucleus	3	ENCSR000CTM	ENCFF597WRW	https://www.encodeproject.org/files/ENCFF597WRW/@@download/ENCFF597WRW.bam
A549	nucleus	4	ENCSR000CTM	ENCFF654ZQH	https://www.encodeproject.org/files/ENCFF654ZQH/@@download/ENCFF654ZQH.bam
endothelial cell of umbilical vein	cytosol	3	ENCSR000CPA	ENCFF265HNY	https://www.encodeproject.org/files/ENCFF265HNY/@@download/ENCFF265HNY.bam
endothelial cell of umbilical vein	cytosol	4	ENCSR000CPA	ENCFF898ZEX	https://www.encodeproject.org/files/ENCFF898ZEX/@@download/ENCFF898ZEX.bam
endothelial cell of umbilical vein	nucleus	3	ENCSR000CPB	ENCFF492PEQ	https://www.encodeproject.org/files/ENCFF492PEQ/@@download/ENCFF492PEQ.bam
endothelial cell of umbilical vein	nucleus	4	ENCSR000CPB	ENCFF011EAN	https://www.encodeproject.org/files/ENCFF011EAN/@@download/ENCFF011EAN.bam
GM12878	cytosol	1	ENCSR000COR	ENCFF705WOW	https://www.encodeproject.org/files/ENCFF705WOW/@@download/ENCFF705WOW.bam
GM12878	cytosol	2	ENCSR000COR	ENCFF367BKI	https://www.encodeproject.org/files/ENCFF367BKI/@@download/ENCFF367BKI.bam
GM12878	nucleus	1	ENCSR000CPO	ENCFF009TYW	https://www.encodeproject.org/files/ENCFF009TYW/@@download/ENCFF009TYW.bam
GM12878	nucleus	2	ENCSR000CPO	ENCFF149PXU	https://www.encodeproject.org/files/ENCFF149PXU/@@download/ENCFF149PXU.bam
HeLa-S3	cytosol	1	ENCSR000CPP	ENCFF559MUJ	https://www.encodeproject.org/files/ENCFF559MUJ/@@download/ENCFF559MUJ.bam
HeLa-S3	cytosol	2	ENCSR000CPP	ENCFF283WWI	https://www.encodeproject.org/files/ENCFF283WWI/@@download/ENCFF283WWI.bam
HeLa-S3	nucleus	1	ENCSR000CPQ	ENCFF158RCK	https://www.encodeproject.org/files/ENCFF158RCK/@@download/ENCFF158RCK.bam
HeLa-S3	nucleus	2	ENCSR000CPQ	ENCFF169ZTB	https://www.encodeproject.org/files/ENCFF169ZTB/@@download/ENCFF169ZTB.bam
HepG2	cytosol	1	ENCSR000CPF	ENCFF887ZOX	https://www.encodeproject.org/files/ENCFF887ZOX/@@download/ENCFF887ZOX.bam
HepG2	cytosol	2	ENCSR000CPF	ENCFF280XOG	https://www.encodeproject.org/files/ENCFF280XOG/@@download/ENCFF280XOG.bam
HepG2	nucleus	1	ENCSR000CPC	ENCFF148RNW	https://www.encodeproject.org/files/ENCFF148RNW/@@download/ENCFF148RNW.bam
HepG2	nucleus	2	ENCSR000CPC	ENCFF064IOO	https://www.encodeproject.org/files/ENCFF064IOO/@@download/ENCFF064IOO.bam
HT1080	cytosol	1	ENCSR166QLP	ENCFF166HWB	https://www.encodeproject.org/files/ENCFF166HWB/@@download/ENCFF166HWB.bam
HT1080	cytosol	2	ENCSR166QLP	ENCFF569HJG	https://www.encodeproject.org/files/ENCFF569HJG/@@download/ENCFF569HJG.bam
HT1080	nucleus	1	ENCSR067UNX	ENCFF176HWN	https://www.encodeproject.org/files/ENCFF176HWN/@@download/ENCFF176HWN.bam
HT1080	nucleus	2	ENCSR067UNX	ENCFF526RJH	https://www.encodeproject.org/files/ENCFF526RJH/@@download/ENCFF526RJH.bam
IMR-90	cytosol	1	ENCSR000CTN	ENCFF647AXX	https://www.encodeproject.org/files/ENCFF647AXX/@@download/ENCFF647AXX.bam
IMR-90	cytosol	2	ENCSR000CTN	ENCFF740NGQ	https://www.encodeproject.org/files/ENCFF740NGQ/@@download/ENCFF740NGQ.bam
IMR-90	nucleus	1	ENCSR000CTP	ENCFF407YJR	https://www.encodeproject.org/files/ENCFF407YJR/@@download/ENCFF407YJR.bam
IMR-90	nucleus	2	ENCSR000CTP	ENCFF243ZOZ	https://www.encodeproject.org/files/ENCFF243ZOZ/@@download/ENCFF243ZOZ.bam
K562	cytosol	1	ENCSR000COK	ENCFF890WWJ	https://www.encodeproject.org/files/ENCFF890WWJ/@@download/ENCFF890WWJ.bam
K562	cytosol	2	ENCSR000COK	ENCFF321CCY	https://www.encodeproject.org/files/ENCFF321CCY/@@download/ENCFF321CCY.bam
K562	nucleus	1	ENCSR000CPS	ENCFF131JRU	https://www.encodeproject.org/files/ENCFF131JRU/@@download/ENCFF131JRU.bam
K562	nucleus	2	ENCSR000CPS	ENCFF126QEZ	https://www.encodeproject.org/files/ENCFF126QEZ/@@download/ENCFF126QEZ.bam
keratinocyte	cytosol	3	ENCSR000CPK	ENCFF807YWL	https://www.encodeproject.org/files/ENCFF807YWL/@@download/ENCFF807YWL.bam
keratinocyte	cytosol	4	ENCSR000CPK	ENCFF776ZNW	https://www.encodeproject.org/files/ENCFF776ZNW/@@download/ENCFF776ZNW.bam
keratinocyte	nucleus	3	ENCSR000CPJ	ENCFF483DTH	https://www.encodeproject.org/files/ENCFF483DTH/@@download/ENCFF483DTH.bam
keratinocyte	nucleus	4	ENCSR000CPJ	ENCFF027IGH	https://www.encodeproject.org/files/ENCFF027IGH/@@download/ENCFF027IGH.bam
MCF-7	cytosol	3	ENCSR000CTU	ENCFF411GPI	https://www.encodeproject.org/files/ENCFF411GPI/@@download/ENCFF411GPI.bam
MCF-7	cytosol	4	ENCSR000CTU	ENCFF291PLJ	https://www.encodeproject.org/files/ENCFF291PLJ/@@download/ENCFF291PLJ.bam
MCF-7	nucleus	3	ENCSR000CTO	ENCFF609ZCR	https://www.encodeproject.org/files/ENCFF609ZCR/@@download/ENCFF609ZCR.bam
MCF-7	nucleus	4	ENCSR000CTO	ENCFF279MJM	https://www.encodeproject.org/files/ENCFF279MJM/@@download/ENCFF279MJM.bam
SK-MEL-5	cytosol	1	ENCSR291DJH	ENCFF882COT	https://www.encodeproject.org/files/ENCFF882COT/@@download/ENCFF882COT.bam
SK-MEL-5	cytosol	2	ENCSR291DJH	ENCFF815YDP	https://www.encodeproject.org/files/ENCFF815YDP/@@download/ENCFF815YDP.bam
SK-MEL-5	nucleus	1	ENCSR201WVA	ENCFF999MXE	https://www.encodeproject.org/files/ENCFF999MXE/@@download/ENCFF999MXE.bam
SK-MEL-5	nucleus	2	ENCSR201WVA	ENCFF020JKV	https://www.encodeproject.org/files/ENCFF020JKV/@@download/ENCFF020JKV.bam
SK-N-DZ	cytosol	1	ENCSR569JKX	ENCFF903CUK	https://www.encodeproject.org/files/ENCFF903CUK/@@download/ENCFF903CUK.bam
SK-N-DZ	cytosol	2	ENCSR569JKX	ENCFF484VOY	https://www.encodeproject.org/files/ENCFF484VOY/@@download/ENCFF484VOY.bam
SK-N-DZ	nucleus	1	ENCSR255NYQ	ENCFF255OPB	https://www.encodeproject.org/files/ENCFF255OPB/@@download/ENCFF255OPB.bam
SK-N-DZ	nucleus	2	ENCSR255NYQ	ENCFF464KRZ	https://www.encodeproject.org/files/ENCFF464KRZ/@@download/ENCFF464KRZ.bam
SK-N-SH	cytosol	3	ENCSR000CTR	ENCFF919APF	https://www.encodeproject.org/files/ENCFF919APF/@@download/ENCFF919APF.bam
SK-N-SH	cytosol	4	ENCSR000CTR	ENCFF765MIZ	https://www.encodeproject.org/files/ENCFF765MIZ/@@download/ENCFF765MIZ.bam
SK-N-SH	nucleus	3	ENCSR000CTS	ENCFF881ZXG	https://www.encodeproject.org/files/ENCFF881ZXG/@@download/ENCFF881ZXG.bam
SK-N-SH	nucleus	4	ENCSR000CTS	ENCFF479UNX	https://www.encodeproject.org/files/ENCFF479UNX/@@download/ENCFF479UNX.bam
