# Supplementary material for: Identification and analysis of splicing quantitative trait loci across multiple tissues in the human genome
Source: Nat Commun. 2021 Feb 1;12:727. doi: 10.1038/s41467-020-20578-2 (PMC7851174; doi:10.1038/s41467-020-20578-2)
Supplement: Supplementary file 9 — Supplementary Data 7 [file 41467_2020_20578_MOESM9_ESM.xlsx]

## Sheet: Supplementary Data 7
Tissue	sGenes (common)	sGenes (RMSQ)	sGenes (LCFQ)	sQTLs (common)	sQTLs (RMSQ)	sQTLs (LCFQ)
Adipose - Subcutaneous	1976	799	2049	54879	42585	107263
Adipose - Visceral (Omentum)	1564	751	1772	41544	34356	77478
Adrenal Gland	800	659	1002	20315	21607	32931
Artery - Aorta	1349	772	1606	38951	30624	67865
Artery - Coronary	702	594	947	18378	17114	29099
Artery - Tibial	1832	688	1980	51691	36804	104342
Brain - Amygdala	248	286	404	6229	7326	7636
Brain - Anterior cingulate cortex (BA24)	325	378	569	7364	10065	11917
Brain - Caudate (basal ganglia)	531	462	770	13640	14086	22478
Brain - Cerebellar Hemisphere	674	469	1194	17230	14662	30083
Brain - Cerebellum	863	617	1271	22250	20085	37451
Brain - Cortex	629	615	896	15687	19414	26308
Brain - Frontal Cortex (BA9)	476	465	751	11925	12742	19316
Brain - Hippocampus	334	372	523	8580	10670	13744
Brain - Hypothalamus	407	417	609	11783	11702	14986
Brain - Nucleus accumbens (basal ganglia)	523	455	817	13479	13938	23385
Brain - Putamen (basal ganglia)	406	429	568	9669	12367	14081
Brain - Spinal cord (cervical c-1)	300	331	513	7226	9219	9444
Brain - Substantia nigra	221	263	352	4519	6527	5604
Breast - Mammary Tissue	1470	771	1726	43179	31512	72805
Cells - Cultured fibroblasts	1587	592	1960	45780	30646	96806
Cells - EBV-transformed lymphocytes	664	332	1070	15432	11923	24697
Colon - Sigmoid	1166	671	1416	32918	27489	52956
Colon - Transverse	1231	742	1473	32735	30672	56566
Esophagus - Gastroesophageal Junction	1201	674	1431	33228	27313	55589
Esophagus - Mucosa	1511	817	1661	40215	35095	76390
Esophagus - Muscularis	1571	781	1702	44503	35518	75933
Heart - Atrial Appendage	1076	695	1281	31039	25587	53469
Heart - Left Ventricle	802	530	1014	22708	20138	39665
Kidney - Cortex	131	191	271	2045	4564	2049
Liver	458	473	647	11022	14092	17887
Lung	1833	793	2011	50434	37918	92650
Minor Salivary Gland	481	430	780	10369	11616	18037
Muscle - Skeletal	1608	668	1616	46770	35160	92125
Nerve - Tibial	2051	804	2174	58296	40699	109976
Ovary	618	502	915	15656	15836	24438
Pancreas	804	658	956	20896	21906	33286
Pituitary	996	682	1215	27191	25411	40903
Prostate	819	635	1068	20865	19827	33113
Skin - Not Sun Exposed (Suprapubic)	1748	783	1972	48036	37156	95169
Skin - Sun Exposed (Lower leg)	1976	835	2152	53346	42266	109874
Small Intestine - Terminal Ileum	623	485	987	15245	13525	23912
Spleen	959	663	1207	22548	23723	36474
Stomach	879	586	1178	23648	19643	41387
Testis	2212	700	3146	69666	38372	151513
Thyroid	2142	814	2122	58252	44856	112987
Uterus	457	409	736	10181	11886	15926
Vagina	425	397	717	10028	11666	16164
Whole Blood	973	400	1158	25939	17014	53788
